# Supplementary material for: Determination of Neuraminidase Kinetic Constants Using Whole Influenza Virus Preparations and Correction for Spectroscopic Interference by a Fluorogenic Substrate
Source: PLoS One. 2013 Aug 15;8(8):e71401. doi: 10.1371/journal.pone.0071401 (PMC3744557; doi:10.1371/journal.pone.0071401)
Supplement: Table S1 — (XLS) [file pone.0071401.s001.xls]

## Sheet: Virus Std
Supplemental Figure 1. Determination of neuraminidase kinetic constants using whole influenza virus preparations and correction for spectroscopic interference by a fluorogenic substrate, by Bindumadhav M. Marathe, Vincent Lévêque, Klaus Klumpp, Robert G. Webster, Elena A. Govorkova
	Raw Data (RFU)														Data Conversion (Subtraction of 100 µM MUNANA background and conversion to μM of 4-MU based on 4-MU Standard Curve equation)
			Whole virus dilutions													Whole virus dilutions
	Time (Min)	100 µM MUNANA	1:2 Dil	1:4 Dil	1:8 Dil	1:16 Dil	1:32 Dil	1:64 Dil	1:128 Dil	1:256 Dil	1:512 Dil	1:1024 Dil			Time (Min)	1:2 Dil	1:4 Dil	1:8 Dil	1:16 Dil	1:32 Dil	1:64 Dil	1:128 Dil	1:256 Dil	1:512 Dil	1:1024 Dil
	1	1026	8346	4604	2644	1710	1259	1129	1068	1035	1031	1023			1	9.7716	4.77633	2.1599	0.913084	0.311036	0.137496	0.0560665	0.0120143	0.00667459	-0.00400475
	2	1019	12426	6551	3593	2205	1502	1248	1120	1060	1055	1038			2	15.2274	7.38476	3.43608	1.58321	0.644765	0.305696	0.134827	0.0547316	0.048057	0.0253634
	3	1026	16552	8439	4534	2697	1725	1379	1187	1096	1062	1036			3	20.7259	9.89574	4.68289	2.23065	0.933107	0.471226	0.214922	0.0934442	0.048057	0.0133492
	4	1020	20791	10331	5473	3191	1968	1505	1240	1127	1076	1048			4	26.3927	12.4294	5.94439	2.89811	1.2655	0.647435	0.293682	0.142836	0.0747554	0.0373777
	5	1020	25071	12227	6406	3662	2196	1632	1305	1159	1092	1056			5	32.1061	14.9604	7.18987	3.52685	1.56986	0.816969	0.380451	0.185554	0.0961141	0.048057
	6	1021	29528	14081	7346	4152	2436	1763	1365	1192	1108	1061			6	38.0545	17.434	8.44335	4.17963	1.88891	0.990509	0.459212	0.228271	0.116138	0.0533967
	7	1016	33995	15930	8276	4641	2690	1895	1424	1222	1122	1071			7	44.0242	19.909	9.6915	4.83908	2.23465	1.17339	0.544646	0.274993	0.141501	0.0734205
	8	1021	38480	17784	9184	5114	2923	2024	1488	1251	1137	1080			8	50.0047	22.3772	10.8969	5.46382	2.53901	1.33892	0.623406	0.307031	0.15485	0.0787601
	9	1020	42994	19563	10070	5596	3159	2157	1559	1290	1156	1093			9	56.0318	24.7534	12.081	6.10858	2.85539	1.5178	0.71952	0.360428	0.181549	0.097449
	10	1018	47531	21355	10982	6079	3397	2288	1620	1324	1171	1096			10	62.091	27.1482	13.3011	6.75602	3.17577	1.69535	0.80362	0.408485	0.204242	0.104124
	11	1017	52057	23112	11847	6545	3646	2419	1686	1351	1187	1112			11	68.1342	29.495	14.4572	7.37942	3.5095	1.87155	0.89306	0.445862	0.226936	0.126817
	12	1020	56565	24810	12754	7030	3892	2561	1749	1382	1202	1112			12	74.148	31.7577	15.6639	8.02285	3.83388	2.05711	0.973155	0.48324	0.242955	0.122812
	13	1015	61035	26537	13612	7497	4120	2680	1815	1419	1221	1129			13	80.1217	34.0698	16.816	8.65293	4.14492	2.22264	1.06793	0.539307	0.274993	0.152181
	14	1019	65566	28191	14454	7955	4362	2815	1879	1448	1236	1131			14	86.1649	36.2724	17.9346	9.25899	4.46263	2.39751	1.14803	0.57268	0.289677	0.149511
	15	1018	69969	29854	15307	8436	4595	2956	1947	1479	1257	1142			15	92.0439	38.4937	19.0746	9.90242	4.775	2.58707	1.24014	0.615397	0.319045	0.16553
	16	1019	74276	31442	16127	8883	4842	3080	2009	1512	1272	1146			16	97.792	40.6122	20.1679	10.4978	5.10339	2.75126	1.32157	0.658114	0.337734	0.169535
	17	1014	78569	33086	16954	9354	5080	3202	2068	1544	1287	1158			17	103.53	42.8135	21.2786	11.1332	5.42777	2.9208	1.407	0.707506	0.364432	0.192228
	18	1017	82821	34611	17765	9801	5312	3340	2145	1582	1301	1163			18	109.202	44.8452	22.3572	11.7259	5.73347	3.10101	1.50579	0.754228	0.379117	0.194898
	19	1019	87046	36162	18556	10258	5537	3470	2204	1608	1318	1171			19	114.839	46.913	23.4104	12.3333	6.03116	3.27188	1.58188	0.786266	0.39914	0.202907
	20	1023	91093	37628	19351	10708	5780	3601	2270	1637	1336	1186			20	120.236	48.8647	24.4664	12.9287	6.3502	3.44142	1.66464	0.819639	0.417829	0.217592
	21	1017	95114	39134	20143	11175	6006	3725	2328	1675	1346	1192			21	125.612	50.883	25.5316	13.5601	6.6599	3.61496	1.75008	0.878376	0.439188	0.233611
	22	1018	99059	40583	20902	11629	6238	3861	2405	1709	1367	1198			22	130.877	52.816	26.5435	14.1648	6.96827	3.79517	1.85153	0.922428	0.465886	0.240285
	23	1019	102772	41920	21658	12051	6476	3986	2456	1737	1385	1207			23	135.832	54.5995	27.5514	14.7268	7.28464	3.9607	1.91828	0.958471	0.48858	0.250964
	24	1019	106477	43317	22387	12479	6707	4124	2523	1776	1408	1219			24	140.778	56.4643	28.5245	15.2982	7.59301	4.14492	2.00772	1.01053	0.519283	0.266983
	25	1023	110121	44645	23111	12918	6934	4252	2590	1804	1411	1230			25	145.637	58.2318	29.4857	15.8788	7.8907	4.31045	2.09182	1.04257	0.517948	0.276328
	26	1013	113731	45911	23823	13371	7167	4376	2649	1837	1433	1239			26	150.469	59.9351	30.4495	16.4969	8.21508	4.48933	2.18392	1.09997	0.560665	0.301691
	27	1018	117222	47195	24517	13769	7380	4500	2719	1860	1448	1251			27	155.123	61.6425	31.3692	17.0215	8.49274	4.64818	2.27069	1.124	0.574014	0.311036
	28	1022	120289	48408	25192	14200	7624	4625	2781	1903	1467	1255			28	159.212	63.2564	32.265	17.5915	8.81312	4.80971	2.34812	1.17606	0.594038	0.311036
	29	1019	123652	49580	25887	14601	7848	4754	2845	1932	1480	1267			29	163.705	64.8249	33.1967	18.1308	9.11615	4.98592	2.43756	1.21878	0.615397	0.33106
	30	1022	126594	50779	26570	15042	8071	4873	2909	1969	1497	1279			30	167.628	66.4215	34.1045	18.7155	9.40983	5.14077	2.51899	1.26417	0.634086	0.343074
	31	1023	129515	51860	27199	15430	8299	5008	2972	1998	1505	1286			31	171.526	67.8632	34.9428	19.2322	9.71286	5.31965	2.60175	1.30154	0.64343	0.351083
	32	1021	132586	52937	27821	15834	8515	5125	3037	2024	1523	1297			32	175.628	69.3036	35.7758	19.7741	10.0039	5.4785	2.69119	1.33892	0.670129	0.368437
	33	1015	135321	53969	28438	16222	8747	5263	3093	2062	1534	1302			33	179.287	70.6892	36.6074	20.3001	10.3216	5.67073	2.77396	1.39766	0.692822	0.383121
	34	1026	137869	55029	29060	16651	8958	5390	3150	2093	1560	1311			34	182.674	72.0895	37.4231	20.8581	10.5886	5.82558	2.83536	1.42436	0.712846	0.380451
	35	1020	140459	55962	29655	17030	9186	5507	3222	2116	1570	1316			35	186.14	73.343	38.2254	21.372	10.9009	5.98977	2.93949	1.46307	0.734205	0.395136
	36	1024	143130	56923	30268	17424	9395	5632	3291	2154	1584	1332			36	189.7	74.6205	39.0383	21.8926	11.1746	6.1513	3.02626	1.50846	0.747554	0.411155
	37	1023	145488	57858	30796	17814	9626	5752	3342	2187	1601	1335			37	192.849	75.87	39.7445	22.4146	11.4843	6.31282	3.09567	1.55384	0.771582	0.416494
	38	1021	147691	58773	31351	18164	9830	5869	3394	2212	1620	1348			38	195.792	77.0942	40.488	22.8845	11.7593	6.47168	3.16776	1.58989	0.799616	0.436518
	39	1021	150325	59652	31928	18553	10060	6000	3463	2250	1631	1351			39	199.309	78.2675	41.2583	23.4038	12.0663	6.64655	3.25987	1.64061	0.8143	0.440523
	40	1022	152155	60412	32466	18921	10257	6133	3534	2280	1649	1373			40	201.75	79.2807	41.9751	23.8937	12.328	6.82276	3.35331	1.67933	0.836993	0.468556
	41	1023	154787	61240	32987	19306	10481	6246	3594	2316	1665	1375			41	205.262	80.3847	42.6693	24.4063	12.6256	6.97227	3.43207	1.72605	0.857017	0.469891
	42	1021	156146	62051	33543	19686	10684	6369	3649	2346	1683	1381			42	207.079	81.47	43.4142	24.9162	12.8993	7.13914	3.50816	1.76877	0.883715	0.48057
	43	1020	158151	62734	34014	20043	10897	6500	3714	2372	1695	1395			43	209.757	82.3831	44.0443	25.3941	13.185	7.31535	3.59627	1.80481	0.901069	0.500594
	44	1022	159989	63456	34506	20366	11106	6612	3765	2403	1714	1402			44	212.208	83.3442	44.6984	25.8226	13.4613	7.46219	3.66168	1.84352	0.923763	0.507269
	45	1019	161768	64189	34984	20732	11289	6729	3829	2431	1718	1415			45	214.587	84.3267	45.3405	26.3152	13.7096	7.62238	3.75112	1.8849	0.933107	0.528627
	46	1026	163534	64882	35419	21086	11517	6820	3895	2462	1743	1425			46	216.935	85.2425	45.9118	26.7784	14.0046	7.73451	3.82988	1.91694	0.957136	0.532632
	47	1026	164653	65540	35938	21455	11707	6964	3958	2498	1755	1431			47	218.429	86.1209	46.6046	27.271	14.2583	7.92674	3.91398	1.965	0.973155	0.540642
	48	1022	166062	66123	36381	21788	11941	7085	4021	2527	1770	1445			48	220.315	86.9045	47.2013	27.7209	14.576	8.0936	4.00342	2.00905	0.998518	0.56467
	49	1021	166532	66745	36820	22114	12134	7199	4082	2564	1793	1457			49	220.944	87.7361	47.7887	28.1574	14.8349	8.24712	4.08618	2.05978	1.03056	0.582024
	50	1020	167732	67292	37238	22439	12351	7307	4127	2591	1798	1467			50	222.547	88.4676	48.348	28.5926	15.1259	8.39263	4.14759	2.09716	1.03857	0.596708
	51	1023	168497	67854	37670	22771	12509	7429	4191	2620	1815	1471			51	223.564	89.2139	48.9207	29.0318	15.3329	8.55148	4.22902	2.13186	1.05725	0.598043
	52	1027	168833	68332	38072	23090	12717	7535	4252	2639	1829	1489			52	224.007	89.8466	49.452	29.4523	15.6052	8.68764	4.30511	2.15189	1.0706	0.616732
	53	1021	169511	68843	38448	23425	12942	7660	4308	2675	1843	1494			53	224.92	90.5368	49.962	29.9075	15.9136	8.86252	4.38787	2.20795	1.0973	0.631416
	54	1019	170203	69363	38868	23743	13127	7775	4370	2712	1855	1507			54	225.847	91.2336	50.5253	30.3347	16.1632	9.0187	4.47331	2.26002	1.11599	0.65144
	55	1020	171231	69827	39214	24061	13328	7889	4438	2746	1871	1512			55	227.218	91.8517	50.9858	30.7578	16.4302	9.16955	4.56275	2.30407	1.13601	0.656779
	56	1023	171523	70286	39613	24385	13515	8001	4508	2766	1894	1520			56	227.603	92.4604	51.5145	31.1863	16.6758	9.31505	4.65219	2.32676	1.16271	0.663454
	57	1021	172081	70739	39993	24676	13707	8119	4551	2800	1898	1531			57	228.351	93.0678	52.0244	31.5775	16.9348	9.47524	4.71226	2.37482	1.17072	0.680808
	58	1021	172628	71134	40341	25009	13908	8221	4594	2825	1919	1541			58	229.081	93.5951	52.489	32.022	17.2031	9.61141	4.76966	2.40819	1.19876	0.694157
	59	1022	173359	71513	40680	25273	14062	8346	4649	2860	1935	1551			59	230.056	94.0997	52.9402	32.3731	17.4073	9.77694	4.84175	2.45358	1.21878	0.706171
	60	1021	174596	71880	41025	25581	14298	8443	4715	2886	1943	1557			60	231.708	94.5909	53.402	32.7856	17.7237	9.90776	4.93119	2.48962	1.23079	0.715516
																	Uncorrected estimate of Maximal 4MU generation:				9.90776	at 1:64 virus dilution less than 15% of MUNANA was consumed in 10 minutes
		4-MU (µM)	26.67	13.335	6.6675	3.33375	1.66688	0.833438	0.416719	0.208359	0.10418	0.0520898
		RFU	19931	10077.9	4977.48	2524.88	1279.47	662.758	353.883	198.575	122.242	81.9583
		SD	277.944	360.869	96.0978	26.112	18	6.13571	7.52495	2.01533	1.68032	3.55366
																4-MU Stock	Enzyme buffer	Concentrat
																5 µl	995 µl	20 µM
																5	995	20
															Name	Enzyme buffer (Vol for 1000 µl)	4-MU Stock (µl)	Desired concentr.of 4-MU (µM)	4-MU Stock (µl)	Enzyme buffer (µl)	Total volume (µl)
															Virus	997.523	2.47694	9.90776	17.3386	6982.66	7000
															10 µM of 4-MU is the product of selected 1:64 virus dilution at 60 minutes with 100 µM of MUNANA
															10 µM of 4-MU is a desired concentration for 4-MU control in the enzyme kinetics assay.

## Sheet: NA Kinetics
Supplemental Figure 1. Determination of neuraminidase kinetic constants using whole influenza virus preparations and correction for spectroscopic interference by a fluorogenic substrate, by Bindumadhav M. Marathe, Vincent Lévêque, Klaus Klumpp, Robert G. Webster, Elena A. Govorkova
														Blanked RFU values - Corrected for spectroscopic interference													Mean RFU values - Corrected for spectroscopic interference															Data Conversion - RFU to µM (RFU is divided by Y value 749.11 from 4-MU std curve equation)
RAW DATA	Non-Blanked values
			MUNANA final concentrations (μM)													MUNANA final concentrations (μM)													MUNANA final concentrations (μM)															MUNANA final concentrations (μM)
		Enzyme Buffer	1000	500	250	125	62.5	31.25	15.625	7.8125	3.90625	1.95312			Enzyme Buffer	1000	500	250	125	62.5	31.25	15.625	7.8125	3.90625	1.95312			Enzyme Buffer	1000	500	250	125	62.5	31.25	15.625	7.8125	3.90625	1.95312					Enzyme Buffer	1000	500	250	125	62.5	31.25
0 Min		1	3	4	5	6	7	8	9	10	11	12			1	3	4	5	6	7	8	9	10	11	12		Reading #	1	3	4	5	6	7	8	9	10	11	12	Time (Min)			Reading #	1	3	4	5	6	7	8
10 μM 4-MU Only	A	41	7978	8195	8064	7995	8086	8056	8156	8038	7968	8054		A													1	40	509.25	314.069	382.884	395.142	302.467	252.316	159.413	122.071	81.7036	53.5074	0			1	0.0533967	0.679807	0.419256	0.511118	0.527482	0.403768	0.336821
	B	39	8198	7825	7814	7829	7723	7816	7865	7720	7761	7873		B	39	8088	8010	7939	7912	7904.5	7936	8010.5	7879	7864.5	7963.5	Average of 10 µM 4-MU alone	2	40.5	634.991	421.082	481.28	508.561	396	330.639	207.195	153.32	99.7763	69.4579	1			2	0.0540642	0.847661	0.56211	0.642469	0.678887	0.528628	0.441376
MUNANA Only	C	42	7946	4499	2479	1290	742	384	220	140	89	67		C	42	5527	6452.5	6801	6908	7147.5	7297	7638	7293.5	7508	7441.5	4-MU Signal with MUNANA spectroscopic interference	3	40.5	719.972	521.143	607.416	609.36	484.462	418.15	265.254	188.617	119.639	82.153	2			3	0.0540642	0.961103	0.695683	0.81085	0.813446	0.646717	0.558196
	D	40	7723	4451	2409	1240	623	387	221	124	90	87		D	40	7834.5	4475	2444	1265	682.5	385.5	220.5	132	89.5	77	Average of MUNANA alone	4	40.5	789.106	613.046	722.46	719.667	584.748	492.608	318.588	223.731	140.119	92.7275	3			4	0.0540642	1.05339	0.818365	0.964425	0.960696	0.78059	0.657591
10 μM 4-MU + MUNANA	E	42	13427	10857	9240	8165	7736	7603	7744	7279	7564	7418		E	42	0.683358	0.805556	0.856657	0.873104	0.904232	0.919481	0.953499	0.925689	0.95467	0.934451	Spectroscopic Correction Factor for MUNANA interference	5	40.5	888.444	741.342	826.667	830.372	680.062	573.235	370.68	256.492	159.454	104.315	4			5	0.0540642	1.186	0.98963	1.10353	1.10848	0.907826	0.765221
	F	37	13296	10998	9250	8181	7924	7762	7973	7572	7631	7619		F	37	13361.5	10927.5	9245	8173	7830	7682.5	7858.5	7425.5	7597.5	7518.5	Average of 10 µM 4-MU + MUNANA	6	41.5	1000.55	868.326	956.035	946.677	776.853	657.355	423.83	294.084	180.587	114.357	5			6	0.0553991	1.33565	1.15914	1.27623	1.26374	1.03703	0.877515
1:64 Virus DIlution + MUNANA	G	40	8191	4842	2707	1590	954	616	361	250	170	129		G	40	521.688	455.586	307.007	372.235	300.255	250.685	147.352	127.473	84.3224	55.6477	RFU from virus reaction with blank (RFU of MUNANA alone) subtracted and MUNANA interference corrected	7	40	1112.72	1003.09	1092.01	1070.14	880.346	748.078	479.024	327.465	198.736	126.791	6			7	0.0533967	1.48539	1.33904	1.45774	1.42854	1.17519	0.998623
	H	40	8174	4614	2837	1630	958	619	384	240	165	125		H	40	496.811	172.552	458.76	418.049	304.679	253.948	171.474	116.67	79.0849	51.3671		8	40.5	1231.16	1136.47	1229.83	1190.51	981.901	832.645	533.823	359.432	216.916	136.691	7			8	0.0540642	1.6435	1.51709	1.64172	1.58924	1.31076	1.11151
																											9	39.5	1341.67	1253.91	1341.36	1302.24	1085.64	912.161	586.364	395.782	236.072	148.9	8			9	0.0527292	1.79102	1.67387	1.79061	1.73839	1.44924	1.21766
1 Min		1	3	4	5	6	7	8	9	10	11	12			1	3	4	5	6	7	8	9	10	11	12		10	40.5	1482.09	1374.53	1469.09	1428.43	1191.11	994.621	645.425	430.712	259.781	158.996	9			10	0.0540642	1.97847	1.83488	1.96112	1.90683	1.59004	1.32774
10 μM 4-MU Only	A	43	7955	8217	8049	8013	8088	8041	8157	8011	7920	8047		A													11	39.5	1625.22	1510.82	1603.11	1554.22	1298.43	1084.23	704.942	466.544	277.366	172.189	10			11	0.0527292	2.16954	2.01682	2.14001	2.07475	1.7333	1.44735
	B	40	8162	7809	7761	7777	7678	7759	7838	7690	7736	7830		B	40	8058.5	8013	7905	7895	7883	7900	7997.5	7850.5	7828	7938.5		12	40	1727.58	1627.5	1731.43	1675.68	1407.94	1171.98	757.142	498.261	296.864	180.54	11			12	0.0533967	2.30618	2.17257	2.31131	2.2369	1.87949	1.5645
MUNANA Only	C	43	7913	4505	2476	1286	747	381	228	141	94	68		C	43	5539.5	6441.5	6783.5	6900.5	7136.5	7263.5	7604	7296.5	7492.5	7429		13	39.5	1867.62	1775.91	1858.4	1804.19	1506.53	1252.88	810.836	535.107	316.994	194.094	12			13	0.0527292	2.49312	2.37069	2.4808	2.40845	2.01109	1.67249
	D	40	7734	4412	2403	1240	628	388	223	125	92	77		D	40	7823.5	4458.5	2439.5	1263	687.5	384.5	225.5	133	93	72.5		14	39.5	2000.1	1898.77	1996.63	1924.05	1612.77	1347.19	866.233	565.586	338.038	203.873	13			14	0.0527292	2.66996	2.5347	2.66534	2.56844	2.15291	1.79838
10 μM 4-MU + MUNANA	E	44	13404	10856	9212	8148	7722	7576	7726	7301	7553	7392		E	44	0.687411	0.803881	0.858128	0.874034	0.905303	0.91943	0.950797	0.929431	0.957141	0.935819		15	39.5	2140.37	2038.21	2117.09	2046.24	1715.17	1429.46	923.299	605.446	357.042	214.55	14			15	0.0527292	2.85722	2.72085	2.82614	2.73156	2.28962	1.9082
	F	38	13322	10944	9234	8179	7926	7720	7933	7558	7618	7611		F	38	13363	10900	9223	8163.5	7824	7648	7829.5	7429.5	7585.5	7501.5		16	39.5	2272.19	2174.72	2243.41	2162.15	1818.53	1514.53	980.478	639.323	377.763	220.47	15			16	0.0527292	3.03319	2.90307	2.99477	2.8863	2.42759	2.02177
1:64 Virus DIlution + MUNANA	G	40	8280	4910	2802	1680	1046	685	409	283	192	137		G	40	664.086	561.65	422.431	477.098	396	326.833	192.996	161.389	103.433	68.9236		17	39	2433.27	2305.84	2376.91	2290.93	1923.74	1607.49	1036.22	672.066	399.391	227.517	16			17	0.0520618	3.24822	3.07811	3.17297	3.05821	2.56803	2.14587
	H	41	8240	4684	2903	1735	1046	692	436	268	185	138		H	41	605.897	280.514	540.129	540.025	396	334.446	221.393	145.25	96.1196	69.9922		18	39.5	2537.75	2456.28	2525.11	2408	2033.19	1696.94	1091.78	701.165	417.44	235.002	17			18	0.0527292	3.38769	3.27893	3.37082	3.21448	2.71414	2.26528
																											19	39	2669.88	2597.55	2653.45	2534.23	2142.93	1788.37	1147.53	733.249	431.682	248.814	18			19	0.0520618	3.56407	3.46751	3.54214	3.38299	2.86064	2.38732
2 Min		1	3	4	5	6	7	8	9	10	11	12			1	3	4	5	6	7	8	9	10	11	12		20	38	2811.77	2724.21	2796.39	2662.15	2252.5	1872.13	1203.2	769.058	454.023	264.563	19			20	0.0507269	3.75348	3.63659	3.73296	3.55376	3.00691	2.49914
	A	43	7948	8235	8055	7998	8073	8077	8158	7996	7886	8054		A													21	39	2933.2	2859.09	2926.32	2790.63	2356.9	1964.25	1256.87	799.209	468.926	275.534	20			21	0.0520618	3.91559	3.81666	3.90639	3.72526	3.14626	2.62211
	B	40	8152	7797	7760	7746	7650	7768	7812	7707	7716	7825		B	40	8050	8016	7907.5	7872	7861.5	7922.5	7985	7851.5	7801	7939.5		22	39.5	3082.14	3002.41	3053.55	2911.22	2464.7	2042.32	1307.63	833.516	486.688	286.906	21			22	0.0527292	4.11441	4.00798	4.07623	3.88623	3.29017	2.72632
	C	43	7906	4516	2466	1294	748	378	226	139	95	68		C	43	5529	6429.5	6769.5	6892	7140	7266	7586	7305.5	7498.5	7441.5		23	38.5	3217.33	3136.49	3187.24	3040.87	2568.39	2145.65	1361.29	864.512	508.458	295.924	22			23	0.0513943	4.29486	4.18695	4.2547	4.05932	3.42858	2.86426
	D	40	7775	4434	2401	1247	625	384	225	125	91	75		D	40	7840.5	4475	2433.5	1270.5	686.5	381	225.5	132	93	71.5		24	39	3366.93	3266.9	3325.7	3162.81	2681.29	2227.06	1417.91	899.361	527.109	305.085	23			24	0.0520618	4.49457	4.36104	4.43953	4.2221	3.5793	2.97294
	E	42	13399	10859	9183	8165	7714	7586	7706	7312	7560	7411		E	42	0.686832	0.802083	0.856086	0.875508	0.908224	0.917135	0.950031	0.930459	0.961223	0.937276		25	39	3516.68	3383.29	3445.35	3294.56	2772.18	2323.64	1463.95	930.78	541.104	311.83	24			25	0.0520618	4.69447	4.51641	4.59926	4.39796	3.70064	3.10186
	F	38	13340	10950	9223	8160	7939	7708	7917	7563	7623	7615		F	38	13369.5	10904.5	9203	8162.5	7826.5	7647	7811.5	7437.5	7591.5	7513		26	39.5	3629.68	3543.1	3574.58	3403.05	2879.35	2410.58	1521.99	961.284	555.331	325.597	25			26	0.0527292	4.84532	4.72974	4.77177	4.54279	3.84369	3.21792
	G	41	8353	5006	2898	1776	1131	762	461	309	212	150		G	41	746.179	662.026	542.586	577.379	489.417	415.424	247.887	190.229	123.801	83.7534		27	38.5	3748.44	3674.22	3705.2	3511.48	2984.72	2494.95	1572.28	991.125	578.108	332.408	26			27	0.0513943	5.00386	4.90477	4.94614	4.68754	3.98435	3.33055
	H	40	8317	4780	3009	1832	1122	767	494	306	204	147		H	40	693.765	380.26	672.246	641.342	479.507	420.876	282.622	187.004	115.478	80.5526		28	38.5	3864.72	3802.3	3857.07	3650.46	3098.78	2571.22	1619.57	1022.06	594.163	344.693	27			28	0.0513943	5.15909	5.07575	5.14886	4.87307	4.13662	3.43237
																											29	39	3979.6	3964.05	3970.06	3773.05	3186.16	2649.73	1675.74	1053.87	609.696	355.039	28			29	0.0520618	5.31244	5.29167	5.2997	5.03671	4.25326	3.53717
3 Min		1	3	4	5	6	7	8	9	10	11	12			1	3	4	5	6	7	8	9	10	11	12		30	38	4116.62	4097.1	4111.85	3897.19	3311.03	2742.44	1727.76	1080.67	628.459	362.274	29			30	0.0507269	5.49535	5.46929	5.48898	5.20243	4.41995	3.66093
	A	43	7930	8225	8042	7995	8052	8081	8162	7981	7895	8049		A													31	39.5	4269.87	4242.86	4266.15	4020.69	3402.3	2815.74	1779.58	1114.57	642.408	371.041	30			31	0.0527292	5.69992	5.66387	5.69496	5.36729	4.54179	3.75878
	B	40	8138	7783	7753	7750	7647	7761	7799	7692	7681	7817		B	40	8034	8004	7897.5	7872.5	7849.5	7921	7980.5	7836.5	7788	7933		32	38.5	4402.25	4362.81	4384.69	4132.64	3502.81	2888.69	1838.63	1140.67	661.816	375.7	31			32	0.0513943	5.87664	5.82399	5.85321	5.51673	4.67596	3.85616
	C	44	7920	4538	2468	1287	746	381	229	140	94	68		C	44	5508	6397.5	6772	6913.5	7128	7260	7577.5	7285.5	7503.5	7443		33	39	4514.07	4491.01	4522.57	4273.49	3610.42	2978.83	1879.06	1169.69	675.934	387.111	32			33	0.0520618	6.02592	5.99513	6.03725	5.70476	4.81961	3.97649
	D	42	7793	4432	2401	1254	628	385	221	125	92	73		D	42	7856.5	4485	2434.5	1270.5	687	383	225	132.5	93	70.5		34	38.5	4613.03	4639.89	4668.98	4391.27	3721.01	3058.46	1925.9	1200.28	692.329	394.171	33			34	0.0513943	6.15801	6.19387	6.2327	5.86198	4.96725	4.08279
	E	45	13372	10842	9181	8185	7719	7575	7698	7297	7576	7404		E	45	0.685586	0.799288	0.857487	0.878184	0.908083	0.916551	0.949502	0.929688	0.963469	0.938233		35	38	4760.95	4763.46	4790.7	4515.93	3830.82	3141.03	1975.32	1228.66	705.335	403.65	34			35	0.0507269	6.35547	6.35883	6.39519	6.0284	5.11382	4.19301
	F	37	13357	10923	9232	8183	7911	7711	7907	7539	7617	7623		F	37	13364.5	10882.5	9206.5	8184	7815	7643	7802.5	7418	7596.5	7513.5		36	38	4896.8	4909.03	4917.23	4642.07	3940.14	3213.46	2022.56	1258.14	723.103	410.942	35			36	0.0507269	6.53682	6.55315	6.5641	6.19677	5.25976	4.28971
	G	41	8418	5090	3004	1881	1214	831	515	343	235	156		G	41	819.007	756.924	664.15	695.185	580.343	488.789	305.423	226.42	147.384	91.1288		37	38	5004.74	5031.56	5054.2	4767.38	4037.22	3306.83	2069.53	1282.31	741.424	421.624	36			37	0.0507269	6.68092	6.71672	6.74695	6.36406	5.38936	4.41434
	H	40	8377	4860	3104	1924	1222	838	540	338	221	159		H	40	759.204	469.168	780.77	744.15	589.153	496.426	331.753	221.042	132.853	94.3263		38	38	5148.64	5192.73	5180.9	4886.79	4127.12	3379.98	2120.72	1311.06	753.917	430.753	37			38	0.0507269	6.87301	6.93187	6.91607	6.52346	5.50936	4.512
																											39	38.5	5298.28	5317.97	5316.68	5017.19	4236.81	3463.21	2169.25	1338.96	765.201	438.43	38			39	0.0513943	7.07277	7.09905	7.09732	6.69753	5.65578	4.6231
4 Min		1	3	4	5	6	7	8	9	10	11	12			1	3	4	5	6	7	8	9	10	11	12		40	37.5	5386.54	5454.77	5487.68	5133.03	4332.81	3541.69	2206.49	1364.35	783.365	447.537	39			40	0.0500594	7.19059	7.28167	7.3256	6.85217	5.78395	4.72786
	A	43	7934	8225	8055	8006	8025	8045	8163	8001	7916	8062		A													41	37.5	5525.68	5582.29	5599.75	5257.03	4441.63	3617.46	2253.58	1389.85	798.071	455.1	40			41	0.0500594	7.37633	7.4519	7.4752	7.0177	5.92922	4.82901
	B	41	8135	7766	7749	7742	7634	7741	7820	7714	7671	7810		B	41	8034.5	7995.5	7902	7874	7829.5	7893	7991.5	7857.5	7793.5	7936		42	37.5	5654.95	5727	5712.79	5372.47	4536.15	3693.29	2302.08	1416.85	812.859	463.158	41			42	0.0500594	7.54889	7.64508	7.6261	7.17181	6.05539	4.93023
	C	43	7937	4539	2472	1289	753	381	229	141	92	67		C	43	5530	6401	6739	6908	7126.5	7249.5	7578	7291	7502.5	7417.5		43	38	5778.75	5833.85	5870.41	5491.55	4638.31	3754.73	2347.51	1445.06	826.257	473.084	42			43	0.0507269	7.71416	7.7877	7.83651	7.33076	6.19176	5.01226
	D	41	7791	4436	2412	1254	623	386	221	128	91	74		D	41	7864	4487.5	2442	1271.5	688	383.5	225	134.5	91.5	70.5		44	37.5	5903.64	5973.28	5981.93	5619.6	4751.35	3854.62	2402.6	1472.24	842.864	476.183	43			44	0.0500594	7.88087	7.97383	7.98538	7.5017	6.34266	5.1456
	E	43	13354	10842	9164	8180	7730	7561	7708	7302	7571	7377		E	43	0.688282	0.800575	0.852822	0.877318	0.910211	0.918472	0.948258	0.927903	0.962661	0.934665		45	38	6051.66	6097.88	6103.2	5743.1	4834.07	3926.06	2431.91	1496.29	851.355	484.015	44			45	0.0507269	8.07847	8.14016	8.14726	7.66657	6.45308	5.24096
	F	38	13434	10935	9198	8179	7899	7705	7898	7549	7617	7599		F	38	13394	10888.5	9181	8179.5	7814.5	7633	7803	7425.5	7594	7488		46	37.5	6163.31	6237.38	6251.01	5858.22	4941.23	3989.61	2480.37	1525.8	871.077	491.601	45			46	0.0500594	8.22751	8.32639	8.34459	7.82023	6.59613	5.32581
	G	40	8487	5198	3091	1975	1302	903	560	376	251	168		G	40	905.153	887.487	761.003	801.876	674.569	565.613	353.28	260.264	165.687	104.315		47	37.5	6302.84	6363.32	6371.67	5976.76	5035.78	4070.19	2518.36	1545.65	885.492	499.499	46			47	0.0500594	8.41377	8.4945	8.50565	7.97849	6.72234	5.43337
	H	41	8464	4964	3203	2025	1312	917	593	369	239	168		H	41	871.736	595.197	892.332	858.868	685.555	580.856	388.08	252.72	153.221	104.315		48	37.5	6405.62	6495.4	6491.94	6079.56	5142.36	4156.76	2566.41	1569.73	892.224	506.743	47			48	0.0500594	8.55098	8.67082	8.66621	8.11572	6.86462	5.54893
																											49	38	6571.56	6612.72	6646.88	6209.67	5233.42	4219.82	2619.81	1594.66	911.665	511.879	48			49	0.0507269	8.77249	8.82743	8.87303	8.2894	6.98618	5.63312
5 Min		1	3	4	5	6	7	8	9	10	11	12			1	3	4	5	6	7	8	9	10	11	12		50	37.5	6719.68	6731.96	6757.4	6330.14	5314.16	4290.04	2643.37	1619.67	925.62	518.553	49			50	0.0500594	8.97022	8.98661	9.02058	8.45021	7.09397	5.72685
	A	43	7943	8237	8049	7988	8038	8022	8141	8008	7917	8047		A													51	38.5	6830.92	6885.32	6871.94	6462.94	5421.94	4376.3	2695.8	1640.95	934.22	528.273	50			51	0.0513943	9.11872	9.19133	9.17347	8.62749	7.23785	5.842
	B	40	8118	7771	7725	7724	7631	7748	7815	7698	7677	7824		B	40	8030.5	8004	7887	7856	7834.5	7885	7978	7853	7797	7935.5		52	38.5	6935.65	7007.86	7011.41	6561.75	5513.57	4445.31	2732.47	1671.03	947.707	534.476	51			52	0.0513943	9.25852	9.35491	9.35966	8.7594	7.36016	5.93412
	C	43	7929	4532	2470	1290	753	381	230	140	95	68		C	43	5542	6392.5	6740	6908.5	7125	7245	7576.5	7290	7491	7425		53	38.5	7084.04	7130	7149.94	6691.77	5609.07	4525.09	2782.96	1698.89	961.906	545.702	52			53	0.0513943	9.45661	9.51796	9.54459	8.93296	7.48764	6.04062
	D	41	7797	4449	2407	1259	629	386	220	126	91	74		D	41	7863	4490.5	2438.5	1274.5	691	383.5	225	133	93	71		54	38.5	7166.55	7255.12	7250.26	6798.87	5704.67	4599.76	2819.55	1715.48	973.553	549.781	53			54	0.0513943	9.56675	9.68498	9.6785	9.07593	7.61527	6.1403
	E	44	13346	10862	9162	8179	7736	7551	7706	7291	7545	7379		E	44	0.690119	0.798663	0.854571	0.879392	0.909439	0.918833	0.949674	0.928308	0.960754	0.935669		55	38.5	7335.91	7397.69	7382.31	6916.64	5818.84	4673.92	2860.16	1743.87	985.861	552.583	54			55	0.0513943	9.79283	9.87531	9.85477	9.23314	7.76767	6.23929
	F	38	13464	10904	9195	8187	7896	7706	7897	7555	7623	7613		F	38	13405	10883	9178.5	8183	7816	7628.5	7801.5	7423	7584	7496		56	39	7472.5	7490.16	7508.31	7023.78	5904.36	4745.85	2901.71	1754.41	999.215	561.584	55			56	0.0520618	9.97517	9.99875	10.023	9.37616	7.88183	6.33532
	G	41	8554	5307	3195	2082	1387	979	604	411	273	178		G	41	1001.28	1022.33	885.24	918.249	765.307	648.105	399.084	299.47	187.353	114.357		57	38.5	7579.88	7619.34	7628.09	7158.37	6023.71	4808.64	2950.43	1782.47	1009.22	566.621	56			57	0.0513943	10.1185	10.1712	10.1829	9.55583	8.04115	6.41913
	H	42	8553	5061	3316	2132	1408	996	651	401	260	178		H	42	999.828	714.319	1026.83	975.106	788.398	666.606	448.575	288.697	173.822	114.357		58	38	7710.48	7772.32	7766.79	7265.64	6123.48	4859.45	2979.79	1806.34	1021.72	572.728	57			58	0.0507269	10.2929	10.3754	10.368	9.69903	8.17434	6.48696
																											59	37.5	7821.93	7847.15	7880.77	7361.44	6217.63	4932.18	3020.46	1829.96	1034.53	579.665	58			59	0.0500594	10.4416	10.4753	10.5202	9.82692	8.30003	6.58406
6 Min		1	3	4	5	6	7	8	9	10	11	12			1	3	4	5	6	7	8	9	10	11	12		60	38	7929.72	7993.92	8015.01	7494.32	6277.91	4991.52	3058.2	1844.68	1041.7	583.479	59			60	0.0507269	10.5855	10.6712	10.6994	10.0043	8.38049	6.66327
	A	42	7952	8236	8054	7991	8021	8010	8143	7995	7930	8075		A																												Slope	-3.44783e-05	0.171458	0.177218	0.175393	0.162078	0.135717	0.10543
	B	40	8121	7762	7721	7732	7644	7753	7822	7690	7664	7814		B	40	8036.5	7999	7887.5	7861.5	7832.5	7881.5	7982.5	7842.5	7797	7944.5																	R (Correl)		0.99993	0.999821	0.999903	0.999916	0.999825	0.999352
	C	43	7942	4531	2469	1286	751	380	230	140	93	67		C	43	5521.5	6383.5	6739	6916.5	7131	7238	7565.5	7292.5	7493.5	7425																	R2		0.999859	0.999642	0.999805	0.999832	0.999651	0.998705
	D	41	7786	4447	2409	1256	625	383	222	126	92	74		D	41	7864	4489	2439	1271	688	381.5	226	133	92.5	70.5
	E	44	13345	10839	9164	8179	7742	7533	7684	7304	7553	7369		E	44	0.687053	0.798037	0.85439	0.879794	0.910437	0.918353	0.947761	0.929869	0.961075	0.934609
	F	37	13426	10906	9192	8196	7896	7706	7899	7547	7619	7622		F	37	13385.5	10872.5	9178	8187.5	7819	7619.5	7791.5	7425.5	7586	7495.5																	Noise (mean)		0.051817
	G	40	8628	5414	3315	2181	1482	1057	657	440	290	190		G	40	1112	1159.09	1025.29	1034.33	872.108	735.556	454.756	330.154	205.499	127.861																	SD		0.00131765
	H	40	8629	5165	3429	2244	1497	1080	703	435	277	188		H	40	1113.45	847.078	1158.72	1105.94	888.584	760.601	503.292	324.777	191.973	125.721																	min		0.0500594
																																										max		0.0553991
7 Min		1	3	4	5	6	7	8	9	10	11	12			1	3	4	5	6	7	8	9	10	11	12																	10-fold Mean Noise		0.51817
	A	42	7932	8243	8033	7989	8026	7993	8119	8003	7909	8090		A
	B	39	8119	7750	7717	7739	7634	7757	7799	7682	7655	7824		B	39	8025.5	7996.5	7875	7864	7830	7875	7959	7842.5	7782	7957																	Highlighted data have values >10-fold mean Noise
	C	43	7947	4515	2464	1292	748	381	228	142	96	67		C	43	5505	6399.5	6723.5	6899.5	7145	7230.5	7574	7298.5	7498	7422
	D	41	7783	4450	2406	1265	625	383	221	126	91	74		D	41	7865	4482.5	2435	1278.5	686.5	382	224.5	134	93.5	70.5																	* Selected Data which shows a signal to noise ration ≥10 at all time points, shows a linear range until the 60 min time point,
	E	44	13311	10854	9138	8184	7735	7547	7704	7322	7554	7373		E	44	0.685939	0.800288	0.853778	0.877352	0.912516	0.918159	0.951627	0.930634	0.963506	0.932764																	and has the linear range determined by a time duration of at least 30 min
	F	38	13429	10910	9179	8172	7928	7678	7893	7543	7629	7612		F	38	13370	10882	9158.5	8178	7831.5	7612.5	7798.5	7432.5	7591.5	7492.5																	Note that in this example, the reaction performed with 2 µM MUNANA achieved signal above 10-fold of mean noise at the
	G	40	8713	5511	3418	2291	1572	1139	707	474	310	197		G	40	1236.26	1285.16	1151.35	1154.04	970.394	824.476	507.026	365.342	224.7	135.618																	33 min time point, and therefore did not have ≥ 30 min of a linear progression curve.
	H	41	8706	5273	3552	2355	1593	1154	758	463	295	199		H	41	1226.06	987.77	1308.3	1226.99	993.407	840.813	560.619	353.522	209.132	137.763
8 Min		1	3	4	5	6	7	8	9	10	11	12			1	3	4	5	6	7	8	9	10	11	12
	A	43	7937	8261	8039	7987	8027	7996	8116	7992	7923	8092		A
	B	39	8128	7738	7715	7732	7611	7751	7799	7693	7639	7805		B	39	8032.5	7999.5	7877	7859.5	7819	7873.5	7957.5	7842.5	7781	7948.5
	C	43	7960	4528	2470	1289	752	384	230	141	96	68		C	43	5493	6386	6718	6913.5	7123	7242	7559	7292	7482	7420
	D	42	7800	4451	2402	1256	630	382	224	126	92	74		D	42	7880	4489.5	2436	1272.5	691	383	227	133.5	94	71
	E	43	13317	10844	9137	8175	7723	7542	7679	7306	7518	7364		E	43	0.683847	0.7983	0.852863	0.879636	0.910986	0.919794	0.949921	0.929806	0.961573	0.933509
	F	38	13429	10907	9171	8197	7905	7708	7893	7545	7634	7618		F	38	13373	10875.5	9154	8186	7814	7625	7786	7425.5	7576	7491
	G	40	8790	5596	3519	2381	1664	1211	755	505	326	207		G	40	1330.71	1386.07	1269.84	1260.18	1068.07	900.201	555.835	399.546	241.271	145.687
	H	39	8805	5385	3641	2455	1696	1233	813	498	316	213		H	39	1352.64	1121.76	1412.89	1344.31	1103.2	924.12	616.893	392.017	230.872	152.114
9 Min		1	3	4	5	6	7	8	9	10	11	12			1	3	4	5	6	7	8	9	10	11	12
	A	42	7931	8234	8038	8009	8019	8002	8105	8012	7928	8108		A
	B	40	8116	7722	7725	7743	7611	7741	7792	7673	7662	7826		B	40	8023.5	7978	7881.5	7876	7815	7871.5	7948.5	7842.5	7795	7967
	C	42	7954	4539	2464	1292	751	383	230	140	95	68		C	42	5516.5	6387.5	6719.5	6911.5	7115.5	7229.5	7561.5	7301.5	7471.5	7416
	D	40	7796	4449	2410	1256	626	385	222	125	91	73		D	40	7875	4494	2437	1274	688.5	384	226	132.5	93	70.5
	E	43	13344	10870	9147	8174	7716	7536	7671	7306	7499	7349		E	43	0.687543	0.800639	0.852566	0.877539	0.910493	0.91844	0.951312	0.931017	0.958499	0.93084
	F	38	13439	10893	9166	8197	7892	7691	7904	7562	7630	7624		F	38	13391.5	10881.5	9156.5	8185.5	7804	7613.5	7787.5	7434	7564.5	7486.5
	G	41	8874	5706	3628	2486	1759	1282	813	537	349	216		G	41	1453	1513.79	1396.96	1381.13	1175.74	977.745	617.043	434.471	267.084	156.31
	H	40	8914	5483	3751	2569	1787	1313	867	530	335	221		H	40	1511.18	1235.26	1541.23	1475.72	1206.49	1011.5	673.807	426.953	252.478	161.682
10 Min		1	3	4	5	6	7	8	9	10	11	12			1	3	4	5	6	7	8	9	10	11	12
	A	43	7928	8234	8034	7998	8022	7972	8104	7988	7927	8119		A
	B	39	8106	7737	7729	7739	7613	7746	7779	7681	7644	7805		B	39	8017	7985.5	7881.5	7868.5	7817.5	7859	7941.5	7834.5	7785.5	7962
	C	43	7946	4531	2472	1292	751	382	228	142	95	67		C	43	5510	6377	6703.5	6905.5	7122.5	7219.5	7553.5	7288	7480.5	7421.5
	D	41	7784	4461	2412	1262	631	385	220	126	91	73		D	41	7865	4496	2442	1277	691	383.5	224	134	93	70
	E	45	13329	10855	9125	8174	7712	7540	7661	7292	7511	7365		E	45	0.68729	0.798572	0.850536	0.877613	0.911097	0.918628	0.951143	0.930244	0.960825	0.932115
	F	36	13421	10891	9166	8191	7915	7666	7894	7552	7636	7618		F	36	13375	10873	9145.5	8182.5	7813.5	7603	7777.5	7422	7573.5	7491.5
	G	39	8939	5813	3735	2601	1853	1357	863	568	370	227		G	39	1562.66	1649.19	1520.22	1508.64	1275.39	1059.73	671.823	466.544	288.294	168.434
	H	40	9025	5592	3876	2681	1895	1402	926	568	349	234		H	40	1687.79	1372.45	1686	1599.79	1321.48	1108.72	738.06	466.544	266.438	175.944
11 Min		1	3	4	5	6	7	8	9	10	11	12			1	3	4	5	6	7	8	9	10	11	12
	A	42	7919	8210	8025	8000	8035	7978	8105	7981	7936	8121		A
	B	40	8116	7709	7724	7738	7629	7733	7785	7686	7628	7802		B	40	8017.5	7959.5	7874.5	7869	7832	7855.5	7945	7833.5	7782	7961.5
	C	44	7959	4526	2473	1293	755	381	230	140	95	69		C	44	5518	6372.5	6706	6912.5	7117.5	7215.5	7560.5	7287	7471	7408.5
	D	39	7792	4461	2404	1258	626	382	222	127	92	73		D	39	7875.5	4493.5	2438.5	1275.5	690.5	381.5	226	133.5	93.5	71
	E	43	13325	10849	9116	8177	7715	7527	7675	7305	7490	7352		E	43	0.688244	0.800616	0.85161	0.878447	0.908772	0.918528	0.951605	0.930236	0.960036	0.930541
	F	37	13462	10883	9173	8199	7901	7667	7898	7536	7639	7607		F	37	13393.5	10866	9144.5	8188	7808	7597	7786.5	7420.5	7564.5	7479.5
	G	40	9013	5899	3844	2703	1944	1435	913	597	388	236		G	40	1652.76	1755.52	1650.4	1625.03	1379.33	1146.94	721.938	498.261	306.759	177.316
	H	40	9116	5694	3982	2792	1996	1481	980	597	369	242		H	40	1802.41	1499.47	1812.45	1726.34	1436.55	1197.02	792.346	498.261	286.968	183.764
12 Min		1	3	4	5	6	7	8	9	10	11	12			1	3	4	5	6	7	8	9	10	11	12
	A	42	7931	8190	8026	8003	8016	7969	8090	7980	7929	8124		A
	B	39	8094	7727	7713	7732	7595	7748	7782	7690	7635	7823		B	39	8012.5	7958.5	7869.5	7867.5	7805.5	7858.5	7936	7835	7782	7973.5
	C	42	7966	4531	2479	1295	749	381	230	140	95	67		C	42	5506.5	6372.5	6688.5	6909.5	7108.5	7219.5	7551	7299	7463	7394.5
	D	42	7781	4454	2412	1255	631	384	220	126	92	75		D	42	7873.5	4492.5	2445.5	1275	690	382.5	225	133	93.5	71
	E	43	13324	10854	9116	8163	7707	7532	7665	7318	7495	7344		E	43	0.687239	0.800716	0.849927	0.878233	0.910704	0.918687	0.951487	0.931589	0.959008	0.927384
	F	37	13436	10876	9152	8206	7890	7672	7887	7546	7618	7587		F	37	13380	10865	9134	8184.5	7798.5	7602	7776	7432	7556.5	7465.5
	G	40	9093	6011	3947	2807	2033	1510	954	634	409	246		G	40	1774.49	1896.43	1766.62	1744.41	1474.68	1227.3	766.169	537.791	328.986	188.703
	H	39	9221	5818	4103	2912	2091	1557	1039	629	386	256		H	39	1960.75	1655.39	1950.17	1863.97	1538.37	1278.46	855.503	532.424	305.003	199.486
13 Min		1	3	4	5	6	7	8	9	10	11	12			1	3	4	5	6	7	8	9	10	11	12
	A	42	7933	8174	7998	8001	8007	7973	8107	7968	7932	8119		A
	B	39	8094	7704	7724	7729	7593	7723	7782	7684	7647	7810		B	39	8013.5	7939	7861	7865	7800	7848	7944.5	7826	7789.5	7964.5
	C	43	7954	4537	2476	1291	757	382	228	140	93	68		C	43	5501	6359.5	6669.5	6918.5	7095	7226.5	7548	7299	7454.5	7403
	D	41	7763	4453	2410	1254	631	382	221	126	91	74		D	41	7858.5	4495	2443	1272.5	694	382	224.5	133	92	71
	E	44	13309	10831	9091	8167	7698	7545	7664	7321	7483	7338		E	44	0.686467	0.801045	0.848429	0.879657	0.909615	0.920808	0.950091	0.93266	0.956993	0.9295
	F	37	13410	10878	9134	8215	7880	7672	7881	7543	7610	7610		F	37	13359.5	10854.5	9112.5	8191	7789	7608.5	7772.5	7432	7546.5	7474
	G	39	9173	6109	4060	2913	2131	1597	1004	662	425	255		G	39	1914.88	2014.87	1905.88	1864.93	1579.79	1319.49	820.448	567.195	347.965	197.956
	H	40	9290	5923	4214	3017	2191	1648	1091	659	406	266		H	40	2085.32	1782.67	2087.39	1983.16	1645.75	1374.88	912.018	563.978	328.111	209.79
14 Min		1	3	4	5	6	7	8	9	10	11	12			1	3	4	5	6	7	8	9	10	11	12
	A	42	7942	8181	8001	8003	8018	7971	8106	7971	7903	8093		A
	B	39	8078	7697	7712	7707	7582	7709	7776	7688	7639	7816		B	39	8010	7939	7856.5	7855	7800	7840	7941	7829.5	7771	7954.5
	C	42	7961	4521	2481	1295	757	382	229	140	94	69		C	42	5497.5	6366.5	6683.5	6904	7087.5	7215	7538.5	7300	7454.5	7396.5
	D	39	7766	4465	2408	1256	630	385	223	125	92	77		D	39	7863.5	4493	2444.5	1275.5	693.5	383.5	226	132.5	93	73
	E	44	13287	10840	9101	8168	7689	7531	7643	7322	7488	7335		E	44	0.68633	0.801927	0.850697	0.878931	0.908654	0.920281	0.949314	0.932371	0.959272	0.929851
	F	37	13435	10879	9155	8191	7873	7666	7886	7543	7607	7604		F	37	13361	10859.5	9128	8179.5	7781	7598.5	7764.5	7432.5	7547.5	7469.5
	G	39	9264	6222	4173	3018	2219	1672	1059	697	444	269		G	39	2040.56	2156.06	2031.86	1982.52	1678.86	1400.12	877.476	605.446	365.903	210.786
	H	40	9401	6033	4318	3130	2285	1726	1146	697	427	276		H	40	2240.18	1920.37	2202.31	2109.95	1751.49	1458.79	969.121	605.446	348.181	218.315
15 Min		1	3	4	5	6	7	8	9	10	11	12			1	3	4	5	6	7	8	9	10	11	12
	A	43	7934	8172	8007	8006	8029	7961	8101	7968	7915	8126		A
	B	39	8079	7682	7691	7708	7599	7719	7774	7693	7638	7805		B	39	8006.5	7927	7849	7857	7814	7840	7937.5	7830.5	7776.5	7965.5
	C	42	7973	4543	2486	1291	751	380	229	141	96	68		C	42	5504	6357	6675.5	6908	7092	7213.5	7541	7281.5	7452	7388.5
	D	40	7767	4447	2412	1257	625	385	220	126	90	86		D	40	7870	4495	2449	1274	688	382.5	224.5	133.5	93	77
	E	45	13308	10844	9106	8175	7685	7537	7659	7317	7487	7335		E	45	0.687441	0.801943	0.850491	0.879216	0.907602	0.920089	0.950047	0.92989	0.958272	0.927563
	F	36	13440	10860	9143	8189	7875	7655	7872	7513	7603	7596		F	36	13374	10852	9124.5	8182	7780	7596	7765.5	7415	7545	7465.5
	G	39	9347	6337	4274	3106	2300	1735	1107	731	463	276		G	39	2148.55	2296.92	2145.82	2083.67	1776.11	1469.97	928.901	642.549	386.112	214.541
	H	40	9517	6141	4440	3244	2377	1817	1205	725	447	287		H	40	2395.84	2052.52	2341	2240.63	1860.95	1559.09	1032.05	636.097	369.415	226.4
16 Min		1	3	4	5	6	7	8	9	10	11	12			1	3	4	5	6	7	8	9	10	11	12
	A	42	7948	8158	7993	7998	8035	7966	8099	7958	7911	8119		A
	B	39	8067	7672	7700	7702	7594	7714	7763	7687	7624	7818		B	39	8007.5	7915	7846.5	7850	7814.5	7840	7931	7822.5	7767.5	7968.5
	C	43	7960	4537	2492	1295	754	382	229	139	94	66		C	43	5510.5	6352	6665	6904.5	7092.5	7206	7539	7280.5	7439	7390
	D	40	7750	4461	2405	1258	628	388	219	125	90	92		D	40	7855	4499	2448.5	1276.5	691	385	224	132	92	79
	E	43	13294	10841	9086	8180	7689	7528	7650	7320	7464	7347		E	43	0.688167	0.802527	0.849423	0.879554	0.907608	0.919133	0.950574	0.930713	0.957708	0.927402
	F	37	13437	10861	9141	8182	7878	7654	7876	7505	7598	7591		F	37	13365.5	10851	9113.5	8181	7783.5	7591	7763	7412.5	7531	7469
	G	38	9437	6446	4367	3220	2390	1826	1158	757	486	284		G	38	2298.86	2426.09	2258.59	2209.64	1871.95	1567.78	982.565	671.528	411.399	221.048
	H	40	9622	6253	4568	3363	2484	1899	1260	758	463	296		H	40	2567.69	2185.6	2495.22	2372.22	1975.52	1647.21	1089.87	672.603	387.383	233.987
17 Min		1	3	4	5	6	7	8	9	10	11	12			1	3	4	5	6	7	8	9	10	11	12
	A	42	7932	8182	8006	7995	8034	7950	8116	7970	7902	8109		A
	B	40	8058	7672	7696	7697	7592	7711	7758	7684	7632	7814		B	40	7995	7927	7851	7846	7813	7830.5	7937	7827	7767	7961.5
	C	43	7961	4523	2491	1293	751	379	228	140	94	69		C	43	5497.5	6362.5	6664.5	6912.5	7086	7205.5	7531.5	7300.5	7442.5	7385.5
	D	40	7782	4453	2411	1261	627	381	221	126	91	95		D	40	7871.5	4488	2451	1277	689	380	224.5	133	92.5	82
	E	44	13307	10832	9094	8182	7692	7526	7642	7347	7478	7330		E	44	0.687617	0.802637	0.848873	0.881022	0.90695	0.920184	0.94891	0.932733	0.958221	0.927652
	F	37	13431	10869	9137	8197	7858	7645	7870	7520	7592	7605		F	37	13369	10850.5	9115.5	8189.5	7775	7585.5	7756	7433.5	7535	7467.5
	G	40	9530	6547	4490	3314	2479	1894	1207	788	502	292		G	40	2411.95	2565.3	2402.01	2312.09	1973.65	1645.32	1035.4	702.238	427.355	226.378
	H	39	9703	6372	4699	3483	2587	1989	1314	786	483	308		H	39	2663.55	2347.26	2648.22	2503.91	2092.73	1748.56	1148.16	700.093	407.526	243.626
18 Min		1	3	4	5	6	7	8	9	10	11	12			1	3	4	5	6	7	8	9	10	11	12
	A	42	7941	8164	7985	7986	8031	7972	8111	7959	7892	8106		A
	B	38	8042	7672	7694	7691	7578	7695	7750	7674	7611	7817		B	38	7991.5	7918	7839.5	7838.5	7804.5	7833.5	7930.5	7816.5	7751.5	7961.5
	C	43	7966	4532	2494	1293	755	384	229	142	93	69		C	43	5506	6348	6649	6897.5	7080	7188	7526	7291.5	7434	7391.5
	D	42	7781	4452	2413	1259	626	383	220	125	92	89		D	42	7873.5	4492	2453.5	1276	690.5	383.5	224.5	133.5	92.5	79
	E	45	13313	10833	9082	8169	7685	7510	7642	7336	7461	7350		E	45	0.688982	0.801718	0.848141	0.879952	0.907169	0.917597	0.948994	0.932834	0.95904	0.928405
	F	37	13446	10847	9123	8178	7856	7633	7859	7514	7592	7591		F	37	13379.5	10840	9102.5	8173.5	7770.5	7571.5	7750.5	7425	7526.5	7470.5
	G	38	9621	6660	4604	3428	2582	1980	1262	816	518	301		G	38	2536.35	2704.19	2535.55	2445.59	2085.06	1739.87	1093.26	731.641	443.673	239.12
	H	40	9805	6489	4804	3584	2687	2069	1365	819	495	319		H	40	2803.41	2490.9	2771.36	2622.87	2200.8	1836.86	1201.8	734.857	419.69	258.508
19 Min		1	3	4	5	6	7	8	9	10	11	12			1	3	4	5	6	7	8	9	10	11	12
	A	41	7929	8182	7972	7976	8033	7965	8114	7940	7897	8072		A
	B	40	8048	7680	7693	7701	7571	7685	7752	7690	7619	7819		B	40	7988.5	7931	7832.5	7838.5	7802	7825	7933	7815	7758	7945.5
	C	42	7973	4555	2486	1301	755	385	230	140	94	68		C	42	5489	6335	6641	6887	7085	7197.5	7513	7286	7441.5	7388
	D	42	7783	4455	2415	1264	626	382	223	126	91	81		D	42	7878	4505	2450.5	1282.5	690.5	383.5	226.5	133	92.5	74.5
	E	43	13290	10847	9073	8159	7680	7541	7629	7335	7484	7339		E	43	0.687113	0.798764	0.847877	0.878612	0.9081	0.919808	0.947057	0.93231	0.959203	0.929834
	F	37	13444	10833	9110	8180	7871	7621	7850	7503	7584	7586		F	37	13367	10840	9091.5	8169.5	7775.5	7581	7739.5	7419	7534	7462.5
	G	38	9708	6758	4719	3535	2674	2065	1312	851	537	312		G	38	2663.32	2820.61	2675.5	2563.7	2184.23	1828.1	1146.18	770.13	463.405	255.422
	H	38	9912	6604	4924	3708	2798	2146	1420	849	519	329		H	38	2960.21	2627.81	2917.28	2760.6	2320.78	1916.16	1260.22	767.985	444.64	273.705
20 Min		1	3	4	5	6	7	8	9	10	11	12			1	3	4	5	6	7	8	9	10	11	12
	A	41	7921	8181	7988	7981	8027	7951	8124	7945	7874	8077		A
	B	39	8046	7682	7682	7701	7582	7689	7745	7661	7623	7820		B	39	7983.5	7931.5	7835	7841	7804.5	7820	7934.5	7803	7748.5	7948.5
	C	42	7961	4552	2496	1294	754	383	231	142	94	68		C	42	5483	6337.5	6636	6882.5	7078	7186	7515.5	7283.5	7427.5	7385
	D	40	7794	4462	2415	1265	628	382	218	123	91	79		D	40	7877.5	4507	2455.5	1279.5	691	382.5	224.5	132.5	92.5	73.5
	E	43	13305	10835	9050	8157	7666	7530	7637	7332	7467	7338		E	43	0.686792	0.799029	0.846969	0.877758	0.906913	0.918926	0.947193	0.933423	0.958573	0.929106
	F	37	13416	10854	9133	8167	7872	7607	7843	7500	7573	7579		F	37	13360.5	10844.5	9091.5	8162	7769	7568.5	7740	7416	7520	7458.5
	G	39	9791	6872	4827	3635	2759	2138	1353	875	553	324		G	39	2786.14	2959.84	2799.99	2683.54	2280.26	1910.38	1191.42	795.459	480.402	269.614
	H	39	9993	6711	5041	3823	2898	2237	1477	882	531	335		H	39	3080.27	2758.35	3052.65	2897.72	2433.53	2018.12	1322.33	802.959	457.451	281.453
21 Min		1	3	4	5	6	7	8	9	10	11	12			1	3	4	5	6	7	8	9	10	11	12
	A	42	7921	8178	7992	7954	8005	7958	8128	7942	7888	8053		A
	B	39	8016	7672	7687	7694	7564	7678	7738	7667	7617	7816		B	39	7968.5	7925	7839.5	7824	7784.5	7818	7933	7804.5	7752.5	7934.5
	C	41	7963	4551	2494	1292	754	381	231	139	94	66		C	41	5481	6341.5	6643	6889.5	7068.5	7189	7504.5	7280	7415	7384
	D	41	7798	4450	2419	1261	624	381	223	126	93	79		D	41	7880.5	4500.5	2456.5	1276.5	689	381	227	132.5	93.5	72.5
	E	44	13290	10832	9058	8162	7650	7530	7628	7326	7463	7329		E	44	0.687833	0.800189	0.847375	0.88056	0.908022	0.919545	0.945985	0.932795	0.956466	0.930619
	F	36	13433	10852	9141	8170	7865	7610	7835	7499	7554	7584		F	36	13361.5	10842	9099.5	8166	7757.5	7570	7731.5	7412.5	7508.5	7456.5
	G	39	9898	6984	4930	3742	2856	2206	1403	910	568	331		G	39	2933.12	3103.64	2919.01	2799.92	2386.51	1984.68	1243.15	833.516	496.097	277.772
	H	40	10103	6822	5158	3938	2998	2312	1525	910	550	348		H	40	3231.16	2901.19	3188.08	3022.51	2542.89	2099.95	1372.11	833.516	477.278	296.039
22 Min		1	3	4	5	6	7	8	9	10	11	12			1	3	4	5	6	7	8	9	10	11	12
	A	42	7932	8166	7983	7953	8015	7977	8111	7936	7868	8042		A
	B	39	8015	7669	7676	7671	7564	7706	7738	7667	7605	7806		B	39	7973.5	7917.5	7829.5	7812	7789.5	7841.5	7924.5	7801.5	7736.5	7924
	C	42	7961	4555	2498	1295	754	381	230	141	95	70		C	42	5482	6331	6624	6869.5	7065	7174	7509.5	7282.5	7410	7390.5
	D	41	7802	4450	2426	1260	627	380	222	126	91	78		D	41	7881.5	4502.5	2462	1277.5	690.5	380.5	226	133.5	93	74
	E	44	13293	10813	9046	8148	7651	7522	7657	7352	7454	7349		E	44	0.687527	0.799621	0.846031	0.879352	0.90699	0.914876	0.947631	0.933474	0.957797	0.932673
	F	37	13434	10854	9126	8146	7860	7587	7814	7480	7552	7580		F	37	13363.5	10833.5	9086	8147	7755.5	7554.5	7735.5	7416	7503	7464.5
	G	39	9983	7091	5040	3848	2947	2290	1451	939	591	343		G	39	3056.61	3237.16	3047.17	2923.17	2487.9	2087.17	1292.7	862.905	519.943	288.418
	H	38	10204	6930	5277	4055	3093	2397	1581	942	569	357		H	38	3378.05	3035.81	3327.3	3158.57	2648.87	2204.12	1429.88	866.119	496.974	303.429
23 Min		1	3	4	5	6	7	8	9	10	11	12			1	3	4	5	6	7	8	9	10	11	12
	A	41	7916	8163	7988	7932	8030	7975	8111	7925	7869	8061		A
	B	39	8021	7655	7687	7685	7568	7692	7736	7650	7619	7797		B	39	7968.5	7909	7837.5	7808.5	7799	7833.5	7923.5	7787.5	7744	7929
	C	42	7964	4545	2497	1292	757	379	229	140	95	66		C	42	5450.5	6332	6621	6874.5	7055	7168.5	7510.5	7273.5	7404.5	7381
	D	39	7815	4463	2422	1265	629	382	220	124	91	77		D	39	7889.5	4504	2459.5	1278.5	693	380.5	224.5	132	93	71.5
	E	44	13279	10829	9034	8151	7653	7518	7646	7321	7444	7328		E	44	0.684006	0.800607	0.844785	0.880387	0.904603	0.915108	0.947877	0.933997	0.95616	0.930887
	F	36	13401	10843	9127	8155	7843	7580	7824	7490	7551	7577		F	36	13340	10836	9080.5	8153	7748	7549	7735	7405.5	7497.5	7452.5
	G	39	10065	7186	5149	3960	3041	2362	1502	966	609	349		G	39	3180.53	3349.96	3183.65	3045.82	2595.61	2165.32	1347.75	892.937	539.659	298.103
	H	39	10320	7053	5389	4166	3196	2475	1635	978	585	362		H	39	3553.33	3183.83	3467.75	3279.81	2766.96	2288.8	1488.06	905.785	514.558	312.068
24 Min		1	3	4	5	6	7	8	9	10	11	12			1	3	4	5	6	7	8	9	10	11	12
	A	42	7914	8180	7970	7938	7998	7974	8100	7928	7852	8059		A
	B	39	8035	7652	7682	7679	7569	7710	7740	7656	7609	7803		B	39	7974.5	7916	7826	7808.5	7783.5	7842	7920	7792	7730.5	7931
	C	43	7959	4549	2499	1291	756	379	230	141	94	67		C	43	5452.5	6332.5	6627	6893.5	7060	7148	7501	7279	7429	7388.5
	D	40	7819	4467	2422	1262	627	379	222	127	92	79		D	40	7889	4508	2460.5	1276.5	691.5	379	226	134	93	73
	E	44	13284	10828	9037	8174	7661	7491	7638	7334	7467	7342		E	44	0.683742	0.799962	0.846793	0.88282	0.907047	0.911502	0.947096	0.934163	0.960999	0.931598
	F	37	13399	10853	9138	8166	7842	7563	7816	7492	7577	7581		F	37	13341.5	10840.5	9087.5	8170	7751.5	7527	7727	7413	7522	7461.5
	G	39	10168	7280	5252	4071	3119	2443	1546	998	627	359		G	39	3333.13	3465.16	3296.56	3165.42	2676.27	2264.39	1393.73	924.892	555.672	307
	H	39	10419	7149	5504	4299	3293	2551	1679	1009	599	368		H	39	3700.23	3301.41	3594.15	3423.69	2868.1	2382.88	1534.16	936.667	526.536	316.66
25 Min		1	3	4	5	6	7	8	9	10	11	12			1	3	4	5	6	7	8	9	10	11	12
	A	41	7921	8171	7966	7935	8030	7966	8097	7940	7867	8071		A
	B	39	8049	7651	7677	7680	7561	7700	7737	7655	7601	7816		B	39	7985	7911	7821.5	7807.5	7795.5	7833	7917	7797.5	7734	7943.5
	C	42	7958	4551	2511	1290	760	379	229	140	95	69		C	42	5469	6325.5	6631	6880.5	7059.5	7145.5	7503.5	7272	7423	7380
	D	40	7827	4465	2417	1270	624	381	221	127	92	76		D	40	7892.5	4508	2464	1280	692	380	225	133.5	93.5	72.5
	E	44	13301	10811	9046	8161	7671	7482	7628	7335	7462	7332		E	44	0.684909	0.799583	0.847791	0.881268	0.905587	0.91223	0.947771	0.932607	0.959788	0.929061
	F	35	13422	10856	9144	8160	7832	7569	7829	7476	7571	7573		F	35	13361.5	10833.5	9095	8160.5	7751.5	7525.5	7728.5	7405.5	7516.5	7452.5
	G	39	10251	7389	5356	4168	3211	2513	1594	1030	640	367		G	39	3443.52	3603.13	3411.22	3277.1	2781.62	2338.23	1444.44	961.284	569.397	316.987
	H	40	10506	7293	5633	4390	3388	2645	1741	1030	613	383		H	40	3815.83	3483.07	3737.95	3529.01	2977.08	2482.93	1599.54	961.284	541.265	334.208
26 Min		1	3	4	5	6	7	8	9	10	11	12			1	3	4	5	6	7	8	9	10	11	12
	A	42	7915	8156	7966	7921	8009	7968	8081	7917	7875	8059		A
	B	39	8023	7643	7674	7671	7574	7692	7724	7665	7601	7772		B	39	7969	7899.5	7820	7796	7791.5	7830	7902.5	7791	7738	7915.5
	C	43	7967	4547	2504	1302	755	381	229	141	95	67		C	43	5460.5	6314.5	6625	6888	7060	7146	7499	7283	7422	7370
	D	39	7832	4471	2425	1263	630	382	222	126	92	78		D	39	7899.5	4509	2464.5	1282.5	692.5	381.5	225.5	133.5	93.5	72.5
	E	45	13289	10805	9030	8176	7666	7496	7619	7343	7460	7326		E	45	0.685218	0.799354	0.847187	0.88353	0.906116	0.912644	0.94894	0.934797	0.959163	0.931085
	F	37	13431	10842	9149	8165	7839	7559	7830	7490	7571	7559		F	37	13360	10823.5	9089.5	8170.5	7752.5	7527.5	7724.5	7416.5	7515.5	7442.5
	G	38	10335	7493	5460	4271	3305	2590	1640	1057	659	375		G	38	3554.34	3733.01	3535.82	3382.45	2883.19	2419.89	1490.61	987.915	589.577	324.89
	H	39	10601	7399	5747	4499	3489	2727	1795	1063	637	389		H	39	3942.54	3615.42	3874.59	3640.51	3086.25	2570.01	1653.95	994.334	566.64	339.926
27 Min		1	3	4	5	6	7	8	9	10	11	12			1	3	4	5	6	7	8	9	10	11	12
	A	43	7909	8153	7969	7917	8034	7961	8088	7921	7865	8060		A
	B	39	8028	7640	7696	7676	7565	7675	7719	7660	7602	7783		B	39	7968.5	7896.5	7832.5	7796.5	7799.5	7818	7903.5	7790.5	7733.5	7921.5
	C	42	7973	4560	2507	1297	756	381	228	141	94	68		C	42	5500	6316.5	6617	6875	7050	7156	7503	7275.5	7419	7377
	D	40	7827	4478	2417	1260	628	382	223	126	92	76		D	40	7900	4519	2462	1278.5	692	381.5	225.5	133.5	93	72
	E	44	13364	10820	9037	8159	7661	7487	7621	7336	7469	7331		E	44	0.690218	0.799911	0.844813	0.881806	0.903904	0.915324	0.949326	0.933894	0.959333	0.931263
	F	35	13436	10851	9121	8148	7823	7588	7836	7482	7555	7567		F	35	13400	10835.5	9079	8153.5	7742	7537.5	7728.5	7409	7512	7449
	G	39	10433	7605	5574	4380	3393	2664	1684	1086	677	386		G	39	3669.86	3857.93	3683.65	3517.21	2988.15	2493.65	1536.35	1019.92	608.756	337.176
	H	38	10702	7516	5867	4615	3593	2806	1842	1090	649	400		H	38	4059.59	3746.67	4030.48	3783.71	3209.41	2648.79	1702.79	1024.21	579.569	352.21
28 Min		1	3	4	5	6	7	8	9	10	11	12			1	3	4	5	6	7	8	9	10	11	12
	A	42	7905	8147	7956	7905	8013	7964	8104	7921	7857	8077		A
	B	39	8025	7633	7682	7673	7559	7682	7720	7669	7598	7766		B	39	7965	7890	7819	7789	7786	7823	7912	7795	7727.5	7921.5
	C	43	7972	4543	2507	1296	755	376	231	142	93	68		C	43	5496	6317.5	6617.5	6878.5	7052.5	7161	7493	7274.5	7414.5	7374
	D	41	7841	4475	2423	1261	631	381	222	124	92	77		D	41	7906.5	4509	2465	1278.5	693	378.5	226.5	133	92.5	72.5
	E	44	13393	10821	9043	8165	7661	7492	7597	7337	7450	7336		E	44	0.690019	0.800697	0.846336	0.883104	0.905792	0.915378	0.947042	0.933226	0.959495	0.930884
	F	36	13412	10832	9122	8149	7830	7587	7842	7478	7564	7557		F	36	13402.5	10826.5	9082.5	8157	7745.5	7539.5	7719.5	7407.5	7507	7446.5
	G	39	10506	7732	5672	4483	3476	2738	1731	1117	693	395		G	39	3767.29	4025.24	3789.28	3628.68	3072.45	2577.62	1588.63	1054.41	625.85	346.445
	H	39	10799	7634	5978	4738	3682	2870	1896	1116	662	411		H	39	4191.91	3902.85	4150.83	3917.43	3299.87	2721.83	1762.86	1053.33	593.541	363.633
29 Min		1	3	4	5	6	7	8	9	10	11	12			1	3	4	5	6	7	8	9	10	11	12
	A	42	7894	8158	7967	7954	8000	7977	8080	7922	7857	8071		A
	B	39	8011	7640	7682	7670	7578	7675	7728	7645	7578	7766		B	39	7952.5	7899	7824.5	7812	7789	7826	7904	7783.5	7717.5	7918.5
	C	44	7966	4553	2507	1296	755	381	229	141	94	68		C	44	5509.5	6315	6625	6875.5	7038.5	7147	7486.5	7274.5	7411	7377
	D	40	7844	4487	2428	1267	625	386	223	128	92	78		D	40	7905	4520	2467.5	1281.5	690	383.5	226	134.5	93	73
	E	45	13415	10816	9075	8166	7642	7478	7580	7343	7455	7338		E	45	0.692801	0.799468	0.846699	0.88012	0.903646	0.913238	0.947179	0.934605	0.960285	0.931616
	F	35	13414	10854	9110	8148	7815	7583	7845	7475	7553	7562		F	35	13414.5	10835	9092.5	8157	7728.5	7530.5	7712.5	7409	7504	7450
	G	37	10609	7835	5792	4580	3573	2823	1783	1141	713	401		G	37	3903	4146.51	3926.42	3747.78	3190.41	2671.26	1643.83	1076.93	645.642	352.076
	H	39	10905	7756	6106	4843	3791	2953	1942	1148	680	420		H	39	4330.25	4047.69	4297.27	4046.61	3431.65	2813.62	1811.7	1084.42	611.277	372.471
30 Min		1	3	4	5	6	7	8	9	10	11	12			1	3	4	5	6	7	8	9	10	11	12
	A	42	7895	8178	7975	7924	8009	7959	8088	7934	7850	8058		A
	B	39	8018	7625	7677	7672	7551	7667	7719	7640	7573	7762		B	39	7956.5	7901.5	7826	7798	7780	7813	7903.5	7787	7711.5	7910
	C	42	7979	4556	2508	1295	757	382	230	140	95	68		C	42	5504.5	6289	6620.5	6872.5	7035	7145	7479	7280	7412.5	7365.5
	D	39	7858	4490	2415	1265	631	385	223	126	91	78		D	39	7918.5	4523	2461.5	1280	694	383.5	226.5	133	93	73
	E	44	13416	10814	9076	8153	7632	7481	7577	7354	7459	7327		E	44	0.691824	0.795925	0.845962	0.881316	0.904242	0.914501	0.94629	0.934891	0.961227	0.931163
	F	35	13430	10810	9088	8152	7826	7576	7834	7472	7552	7550		F	35	13423	10812	9082	8152.5	7729	7528.5	7705.5	7413	7505.5	7438.5
	G	39	10708	7940	5905	4684	3665	2887	1829	1169	725	411		G	39	4032.09	4293.12	4070.51	3862.41	3285.63	2737.56	1693.46	1108.15	657.493	362.987
	H	40	11037	7860	6236	4963	3876	3030	1992	1181	696	426		H	40	4507.65	4192.61	4461.78	4178.98	3518.97	2893.93	1865.71	1120.99	627.323	379.096
31 Min		1	3	4	5	6	7	8	9	10	11	12			1	3	4	5	6	7	8	9	10	11	12
	A	41	7881	8170	7952	7928	7990	7955	8091	7909	7838	8045		A
	B	39	8008	7616	7667	7650	7565	7665	7727	7631	7586	7758		B	39	7944.5	7893	7809.5	7789	7777.5	7810	7909	7770	7712	7901.5
	C	43	7971	4559	2507	1297	759	383	232	139	94	69		C	43	5515	6304	6618.5	6860.5	7033	7152.5	7474	7275	7417	7371.5
	D	40	7842	4486	2422	1265	628	386	222	126	91	77		D	40	7906.5	4522.5	2464.5	1281	693.5	384.5	227	132.5	92.5	73
	E	45	13430	10825	9072	8146	7640	7493	7562	7339	7463	7330		E	45	0.694191	0.798682	0.847493	0.880793	0.904275	0.915813	0.944999	0.936293	0.961748	0.932924
	F	35	13413	10828	9094	8137	7813	7581	7840	7476	7556	7559		F	35	13421.5	10826.5	9083	8141.5	7726.5	7537	7701	7407.5	7509.5	7444.5
	G	38	10788	8038	6017	4776	3755	2957	1881	1196	745	419		G	38	4150.88	4401.62	4191.77	3968.01	3385.58	2808.98	1750.27	1135.86	678.452	370.877
	H	39	11137	7976	6344	5066	3967	3103	2048	1205	713	428		H	39	4653.62	4324	4577.62	4297.26	3620.03	2968.4	1926.99	1145.47	645.179	380.524
32 Min		1	3	4	5	6	7	8	9	10	11	12			1	3	4	5	6	7	8	9	10	11	12
	A	43	7891	8160	7955	7943	7993	7964	8087	7915	7858	8023		A
	B	39	7991	7613	7655	7657	7552	7668	7721	7635	7576	7732		B	39	7941	7886.5	7805	7800	7772.5	7816	7904	7775	7717	7877.5
	C	42	7979	4559	2513	1298	760	384	229	139	94	68		C	42	5518.5	6299	6611.5	6850	7037.5	7150	7470.5	7278.5	7409.5	7366.5
	D	40	7859	4502	2417	1266	630	381	223	126	92	77		D	40	7919	4530.5	2465	1282	695	382.5	226	132.5	93	72.5
	E	44	13434	10807	9056	8148	7640	7451	7569	7355	7466	7340		E	44	0.694938	0.798707	0.847085	0.878205	0.905436	0.91479	0.945154	0.936141	0.960153	0.935132
	F	36	13441	10852	9097	8116	7825	7614	7824	7467	7539	7538		F	36	13437.5	10829.5	9076.5	8132	7732.5	7532.5	7696.5	7411	7502.5	7439
	G	39	10883	8147	6138	4893	3846	3035	1914	1225	757	426		G	39	4265.13	4527.95	4336.05	4111.8	3480.09	2899.57	1785.95	1167.02	691.557	378.022
	H	39	11229	8088	6454	5177	4082	3180	2090	1230	727	443		H	39	4763.02	4454.08	4709.09	4435.18	3740.74	3058.08	1972.16	1172.37	660.311	396.201
33 Min		1	3	4	5	6	7	8	9	10	11	12			1	3	4	5	6	7	8	9	10	11	12
	A	42	7875	8150	7956	7935	7988	7957	8089	7914	7863	8029		A
	B	38	7983	7620	7663	7634	7557	7652	7708	7617	7565	7740		B	38	7929	7885	7809.5	7784.5	7772.5	7804.5	7898.5	7765.5	7714	7884.5
	C	42	7975	4568	2512	1297	760	382	229	139	93	70		C	42	5514	6300.5	6586	6836.5	7020.5	7159	7476.5	7272	7409.5	7361
	D	40	7867	4480	2423	1265	630	384	222	127	89	76		D	40	7921	4524	2467.5	1281	695	383	225.5	133	91	73
	E	44	13447	10807	9038	8123	7622	7478	7576	7342	7459	7326		E	44	0.695422	0.799049	0.843332	0.87822	0.903249	0.917291	0.946572	0.93645	0.960526	0.933604
	F	35	13423	10842	9069	8112	7809	7606	7828	7468	7542	7542		F	35	13435	10824.5	9053.5	8117.5	7715.5	7542	7702	7405	7500.5	7434
	G	38	10953	8253	6225	4993	3935	3114	1962	1254	773	432		G	38	4359.94	4666.8	4455.54	4226.73	3587.05	2977.24	1834.51	1197.07	710.027	384.531
	H	39	11305	8210	6585	5282	4177	3263	2135	1260	739	450		H	39	4866.11	4612.98	4882.42	4555.81	3854.97	3139.68	2017.28	1203.48	674.63	403.812
34 Min		1	3	4	5	6	7	8	9	10	11	12			1	3	4	5	6	7	8	9	10	11	12
	A	42	7862	8150	7947	7935	7986	7967	8102	7906	7867	8035		A
	B	38	7993	7609	7653	7636	7569	7647	7690	7624	7565	7767		B	38	7927.5	7879.5	7800	7785.5	7777.5	7807	7896	7765	7716	7901
	C	43	7972	4573	2514	1293	757	384	230	140	96	69		C	43	5526.5	6301.5	6581	6840	7014.5	7152	7463	7280.5	7411.5	7350
	D	40	7844	4478	2433	1265	632	385	223	127	91	76		D	40	7908	4525.5	2473.5	1279	694.5	384.5	226.5	133.5	93.5	72.5
	E	43	13443	10813	9048	8118	7622	7453	7563	7353	7450	7317		E	43	0.69713	0.799733	0.843718	0.878556	0.901896	0.916101	0.945162	0.937605	0.960537	0.930262
	F	35	13426	10841	9061	8120	7796	7620	7816	7475	7560	7528		F	35	13434.5	10827	9054.5	8119	7709	7536.5	7689.5	7414	7505	7422.5
	G	37	11052	8349	6329	5090	4029	3180	1998	1285	787	437		G	37	4509.92	4780.97	4569.66	4337.8	3697.21	3051.52	1874.28	1228.13	721.992	391.825
	H	39	11402	8321	6702	5403	4270	3344	2189	1286	755	459		H	39	5011.98	4745.96	5011.75	4694.06	3964.42	3230.54	2076.36	1229.2	688.678	415.474
35 Min		1	3	4	5	6	7	8	9	10	11	12			1	3	4	5	6	7	8	9	10	11	12
	A	41	7878	8141	7940	7922	8008	7963	8085	7919	7865	8030		A
	B	38	7980	7622	7663	7624	7569	7644	7695	7633	7556	7736		B	38	7929	7881.5	7801.5	7773	7788.5	7803.5	7890	7776	7710.5	7883
	C	42	7974	4569	2507	1296	765	384	232	140	92	67		C	42	5517.5	6292	6589	6831	7001.5	7162.5	7466.5	7274.5	7405.5	7347
	D	41	7847	4494	2424	1268	633	386	222	127	91	77		D	41	7910.5	4531.5	2465.5	1282	699	385	227	133.5	91.5	72
	E	44	13439	10802	9029	8118	7616	7479	7560	7335	7459	7306		E	44	0.695863	0.798325	0.844581	0.878811	0.898954	0.917857	0.946324	0.935507	0.960444	0.932006
	F	36	13417	10845	9080	8108	7785	7616	7827	7481	7535	7532		F	36	13428	10823.5	9054.5	8113	7700.5	7547.5	7693.5	7408	7497	7419
	G	38	11130	8478	6443	5213	4109	3254	2048	1310	803	445		G	38	4626.63	4943.47	4709.43	4473.09	3793.3	3125.76	1924.29	1257.61	740.804	400.212
	H	38	11506	8423	6794	5510	4373	3415	2234	1311	769	465		H	38	5166.96	4874.58	5125.03	4811.04	4086.97	3301.17	2120.84	1258.68	705.403	421.671
36 Min		1	3	4	5	6	7	8	9	10	11	12			1	3	4	5	6	7	8	9	10	11	12
	A	43	7864	8146	7930	7918	7992	7956	8072	7900	7867	8023		A
	B	39	7992	7604	7646	7654	7552	7652	7686	7620	7554	7757		B	39	7928	7875	7788	7786	7772	7804	7879	7760	7710.5	7890
	C	43	7976	4569	2512	1292	761	385	232	142	93	68		C	43	5528.5	6291	6575	6836.5	7002.5	7162.5	7462	7277	7404.5	7345
	D	40	7866	4487	2431	1272	628	383	225	127	90	77		D	40	7921	4528	2471.5	1282	694.5	384	228.5	134.5	91.5	72.5
	E	44	13453	10794	9018	8116	7613	7486	7563	7340	7455	7301		E	44	0.697339	0.798857	0.844248	0.87805	0.900991	0.917799	0.947075	0.937758	0.960314	0.930925
	F	35	13446	10844	9075	8121	7781	7607	7818	7483	7537	7534		F	35	13449.5	10819	9046.5	8118.5	7697	7546.5	7690.5	7411.5	7496	7417.5
	G	38	11206	8577	6565	5308	4200	3334	2089	1334	823	453		G	38	4710.77	5068.49	4848.7	4585.16	3890.72	3214.21	1964.47	1279.12	761.73	408.733
	H	38	11616	8518	6912	5628	4464	3504	2288	1340	784	477		H	38	5298.72	4994.64	5259.71	4949.6	4183.73	3399.44	2174.59	1285.51	721.118	434.514
37 Min		1	3	4	5	6	7	8	9	10	11	12			1	3	4	5	6	7	8	9	10	11	12
	A	43	7875	8145	7926	7908	7998	7957	8076	7908	7852	8031		A
	B	39	7998	7595	7660	7643	7533	7653	7701	7624	7551	7735		B	39	7936.5	7870	7793	7775.5	7765.5	7805	7888.5	7766	7701.5	7883
	C	43	7983	4560	2511	1296	759	386	231	141	95	69		C	43	5528.5	6274.5	6569.5	6831.5	7007	7155	7465.5	7274	7401	7338.5
	D	40	7853	4491	2428	1265	632	387	224	126	90	75		D	40	7918	4525.5	2469.5	1280.5	695.5	386.5	227.5	133.5	92.5	72
	E	43	13450	10783	9012	8118	7616	7487	7560	7339	7460	7303		E	43	0.696592	0.797268	0.843	0.878593	0.902324	0.91672	0.946378	0.936647	0.960982	0.930927
	F	35	13443	10817	9066	8106	7789	7596	7826	7476	7527	7518		F	35	13446.5	10800	9039	8112	7702.5	7541.5	7693	7407.5	7493.5	7410.5
	G	37	11285	8671	6644	5409	4286	3399	2137	1357	835	464		G	37	4833.53	5199.63	4951.96	4698.99	3979.17	3286.17	2017.69	1306.26	772.647	421.086
	H	39	11724	8660	7030	5739	4553	3571	2332	1366	799	482		H	39	5463.75	5185.83	5409.84	5074.59	4275.07	3473.8	2223.74	1315.86	735.186	440.421
38 Min		1	3	4	5	6	7	8	9	10	11	12			1	3	4	5	6	7	8	9	10	11	12
	A	41	7859	8139	7922	7912	7992	7948	8078	7893	7847	8015		A
	B	38	7987	7604	7634	7639	7535	7643	7702	7617	7535	7747		B	38	7923	7871.5	7778	7775.5	7763.5	7795.5	7890	7755	7691	7881
	C	42	7982	4560	2513	1299	762	386	232	141	95	68		C	42	5515	6270	6563.5	6819	6997	7144.5	7469	7274.5	7397.5	7334
	D	40	7870	4496	2421	1268	633	382	224	127	93	75		D	40	7926	4528	2467	1283.5	697.5	384	228	134	94	71.5
	E	43	13448	10782	9024	8114	7608	7477	7566	7342	7458	7295		E	43	0.696075	0.796544	0.843854	0.876985	0.901269	0.91649	0.946641	0.93804	0.961839	0.930593
	F	35	13434	10814	9037	8091	7781	7580	7828	7475	7525	7516		F	35	13441	10798	9030.5	8102.5	7694.5	7528.5	7697	7408.5	7491.5	7405.5
	G	38	11415	8777	6754	5516	4382	3476	2185	1387	845	468		G	38	5012.39	5334.29	5080.26	4826.19	4088.13	3373.74	2067.31	1335.76	780.796	426.073
	H	39	11813	8751	7153	5851	4650	3640	2378	1393	815	491		H	39	5584.17	5301.65	5553.09	5208.18	4385.48	3552.68	2271.19	1342.16	749.606	450.788
39 Min		1	3	4	5	6	7	8	9	10	11	12			1	3	4	5	6	7	8	9	10	11	12
	A	43	7841	8132	7931	7918	7971	7943	8057	7894	7833	8011		A
	B	39	7983	7593	7646	7643	7523	7657	7688	7618	7543	7723		B	39	7912	7862.5	7788.5	7780.5	7747	7800	7872.5	7756	7688	7867
	C	42	7975	4546	2524	1299	767	382	233	140	93	69		C	42	5528	6284.5	6540	6824	6978.5	7156.5	7464	7285	7390	7339
	D	39	7876	4493	2422	1264	632	386	225	126	91	75		D	39	7925.5	4519.5	2473	1281.5	699.5	384	229	133	92	72
	E	43	13458	10801	9005	8120	7590	7487	7557	7353	7446	7307		E	43	0.698686	0.7993	0.8397	0.877064	0.9008	0.9175	0.948111	0.939273	0.961238	0.932884
	F	35	13449	10807	9021	8091	7766	7594	7829	7483	7518	7515		F	35	13453.5	10804	9013	8105.5	7678	7540.5	7693	7418	7482	7411
	G	36	11479	8885	6872	5606	4456	3543	2216	1410	867	481		G	36	5085.98	5461.65	5238.78	4930.65	4170.18	3443.05	2095.75	1359.56	806.252	438.425
	H	39	11899	8874	7290	5961	4749	3724	2426	1419	823	498		H	39	5687.11	5447.89	5736.58	5335.41	4495.45	3640.33	2317.24	1369.14	760.477	456.648
40 Min		1	3	4	5	6	7	8	9	10	11	12			1	3	4	5	6	7	8	9	10	11	12
	A	42	7843	8128	7929	7913	7966	7930	8062	7896	7839	8020		A
	B	37	7961	7581	7654	7642	7535	7654	7683	7634	7537	7740		B	37	7902	7854.5	7791.5	7777.5	7750.5	7792	7872.5	7765	7688	7880
	C	43	7978	4558	2518	1296	762	385	231	140	93	69		C	43	5530	6277.5	6537.5	6802.5	6975.5	7140.5	7460	7277	7393.5	7341.5
	D	41	7880	4494	2426	1275	634	384	224	127	90	76		D	41	7929	4526	2472	1285.5	698	384.5	227.5	133.5	91.5	72.5
	E	44	13468	10783	8985	8098	7601	7473	7558	7348	7445	7304		E	44	0.699823	0.799223	0.839055	0.874638	0.900006	0.916389	0.947602	0.937154	0.961694	0.931662
	F	35	13450	10824	9034	8078	7746	7577	7817	7473	7525	7524		F	35	13459	10803.5	9009.5	8088	7673.5	7525	7687.5	7410.5	7485	7414
	G	37	11580	8988	6968	5705	4551	3604	2259	1432	878	487		G	37	5217.03	5582.92	5358.41	5052.95	4281.08	3513.25	2143.83	1385.58	817.828	444.904
	H	38	12012	8987	7373	6062	4840	3795	2467	1440	840	506		H	38	5834.33	5581.67	5841.09	5461.11	4602.19	3721.67	2363.33	1394.11	778.314	465.297
41 Min		1	3	4	5	6	7	8	9	10	11	12			1	3	4	5	6	7	8	9	10	11	12
	A	41	7853	8130	7904	7897	7957	7935	8040	7899	7838	7997		A
	B	38	7962	7580	7648	7617	7523	7627	7677	7623	7531	7745		B	38	7907.5	7855	7776	7757	7740	7781	7858.5	7761	7684.5	7871
	C	42	7980	4565	2525	1301	760	384	230	139	95	69		C	42	5532.5	6277	6539	6787.5	6968.5	7131.5	7452	7293.5	7397.5	7333
	D	40	7883	4483	2428	1278	632	383	222	125	91	75		D	40	7931.5	4524	2476.5	1289.5	696	383.5	226	132	93	72
	E	43	13462	10782	8995	8087	7587	7454	7552	7358	7440	7293		E	43	0.699652	0.799109	0.840921	0.875016	0.900323	0.916527	0.948273	0.939763	0.962652	0.931648
	F	35	13466	10820	9036	8067	7742	7576	7804	7493	7541	7517		F	35	13464	10801	9015.5	8077	7664.5	7515	7678	7425.5	7490.5	7405
	G	37	11683	9100	7060	5815	4629	3672	2301	1464	895	496		G	37	5361.95	5726.38	5450.57	5171.9	4368.43	3588	2188.19	1417.38	833.115	455.108
	H	38	12093	9101	7501	6166	4931	3865	2517	1463	856	511		H	38	5947.96	5727.63	5975	5573.04	4703.87	3798.58	2415.97	1416.31	792.602	471.208
42 Min		1	3	4	5	6	7	8	9	10	11	12			1	3	4	5	6	7	8	9	10	11	12
	A	41	7853	8097	7926	7897	7967	7911	8063	7867	7839	8010		A
	B	38	7959	7579	7661	7627	7534	7623	7675	7647	7527	7743		B	38	7906	7838	7793.5	7762	7750.5	7767	7869	7757	7683	7876.5
	C	44	7986	4570	2512	1297	765	383	232	141	94	68		C	44	5526.5	6275	6551	6801.5	6983	7132.5	7455	7287	7397	7334
	D	40	7888	4484	2420	1273	631	384	225	127	90	75		D	40	7937	4527	2466	1285	698	383.5	228.5	134	92	71.5
	E	43	13480	10797	9003	8099	7604	7467	7559	7348	7438	7296		E	43	0.699026	0.800587	0.840572	0.876256	0.900974	0.918308	0.947388	0.93941	0.962775	0.931124
	F	36	13447	10807	9031	8074	7758	7565	7808	7494	7540	7515		F	36	13463.5	10802	9017	8086.5	7681	7516	7683.5	7421	7489	7405.5
	G	37	11778	9192	7187	5918	4735	3741	2344	1491	908	500		G	37	5494.79	5826.98	5616.41	5287.27	4480.71	3656.18	2232.98	1444.52	847.55	460.196
	H	39	12175	9203	7614	6276	5019	3922	2561	1492	867	524		H	39	6062.72	5840.72	6124.4	5695.82	4795.92	3853.28	2462.03	1445.59	804.965	485.972
43 Min		1	3	4	5	6	7	8	9	10	11	12			1	3	4	5	6	7	8	9	10	11	12
	A	41	7827	8111	7897	7896	7977	7924	8062	7884	7852	8001		A
	B	38	7958	7573	7649	7643	7540	7643	7669	7639	7536	7705		B	38	7892.5	7842	7773	7769.5	7758.5	7783.5	7865.5	7761.5	7694	7853
	C	43	7990	4580	2513	1298	763	385	230	141	94	68		C	43	5516	6259	6531.5	6790.5	6972.5	7127	7444.5	7280.5	7394	7330.5
	D	39	7893	4491	2429	1276	630	383	223	127	92	74		D	39	7941.5	4535.5	2471	1287	696.5	384	226.5	134	93	71
	E	44	13456	10782	8992	8084	7606	7462	7552	7353	7441	7307		E	44	0.698891	0.798138	0.84028	0.873994	0.898692	0.915655	0.946475	0.938027	0.961009	0.933465
	F	33	13459	10807	9013	8071	7732	7560	7790	7476	7533	7496		F	33	13457.5	10794.5	9002.5	8077.5	7669	7511	7671	7414.5	7487	7401.5
	G	37	11850	9299	7279	6010	4815	3821	2390	1514	923	504		G	37	5592.43	5968.26	5721.9	5403.92	4582.77	3753.6	2285.85	1471.17	863.676	463.863
	H	38	12285	9307	7716	6387	5118	4006	2611	1516	883	527		H	38	6214.84	5978.29	6241.96	5835.28	4919.93	3955.64	2519.35	1473.3	822.053	488.503
44 Min		1	3	4	5	6	7	8	9	10	11	12			1	3	4	5	6	7	8	9	10	11	12
	A	42	7827	8101	7903	7903	7963	7906	8051	7872	7853	7979		A
	B	38	7960	7568	7671	7646	7516	7651	7661	7636	7537	7714		B	38	7893.5	7834.5	7787	7774.5	7739.5	7778.5	7856	7754	7695	7846.5
	C	41	7981	4569	2513	1303	765	384	231	142	93	69		C	41	5513.5	6264	6548.5	6776	6972.5	7132.5	7452.5	7283.5	7389	7327.5
	D	40	7903	4481	2423	1277	629	383	224	127	91	74		D	40	7942	4525	2468	1290	697	383.5	227.5	134.5	92	71.5
	E	43	13469	10778	8984	8074	7610	7472	7547	7355	7435	7295		E	43	0.698486	0.79954	0.840953	0.871567	0.900898	0.916951	0.948638	0.939322	0.960234	0.933856
	F	35	13442	10800	9049	8058	7729	7560	7813	7481	7527	7503		F	35	13455.5	10789	9016.5	8066	7669.5	7516	7680	7418	7481	7399
	G	37	11942	9389	7373	6110	4890	3892	2425	1533	933	512		G	37	5726.67	6083.49	5832.67	5530.27	4654.25	3826.27	2316.48	1488.84	875.828	471.7
	H	39	12396	9412	7828	6481	5214	4075	2644	1547	886	535		H	39	6376.65	6112.26	6373.72	5955.94	5013.89	4025.84	2547.34	1503.74	826.882	496.329
45 Min		1	3	4	5	6	7	8	9	10	11	12			1	3	4	5	6	7	8	9	10	11	12
	A	41	7835	8101	7894	7897	7954	7912	8045	7876	7828	7967		A
	B	38	7951	7563	7639	7657	7543	7630	7661	7628	7530	7731		B	38	7893	7832	7766.5	7777	7748.5	7771	7853	7752	7679	7849
	C	42	7981	4590	2518	1298	766	385	229	141	93	68		C	42	5501	6245	6531.5	6795	6968	7128	7445	7278	7383	7320.5
	D	40	7930	4492	2441	1277	632	386	222	128	91	76		D	40	7955.5	4541	2479.5	1287.5	699	385.5	225.5	134.5	92	72
	E	44	13458	10776	8965	8099	7617	7478	7548	7347	7431	7297		E	44	0.696947	0.79737	0.840984	0.87373	0.899271	0.917256	0.948045	0.938854	0.961453	0.932667
	F	34	13455	10796	9057	8066	7717	7549	7793	7478	7519	7488		F	34	13456.5	10786	9011	8082.5	7667	7513.5	7670.5	7412.5	7475	7392.5
	G	37	12022	9495	7515	6212	4985	3950	2466	1565	953	519		G	37	5834.74	6212.93	5987.63	5636.18	4766.08	3886.05	2363.28	1523.67	895.519	479.271
	H	38	12480	9534	7958	6600	5300	4140	2688	1569	906	542		H	38	6491.89	6261.84	6514.39	6080.25	5116.37	4093.18	2597.45	1527.93	846.635	503.931
46 Min		1	3	4	5	6	7	8	9	10	11	12			1	3	4	5	6	7	8	9	10	11	12
	A	42	7825	8115	7891	7892	7977	7910	8043	7875	7820	7974		A
	B	38	7945	7574	7628	7654	7523	7634	7658	7638	7532	7703		B	38	7885	7844.5	7759.5	7773	7750	7772	7850.5	7756.5	7676	7838.5
	C	43	7979	4575	2524	1303	764	383	234	141	92	69		C	43	5497	6260	6536	6787.5	6967	7131	7441	7276.5	7377	7328.5
	D	40	7924	4481	2427	1277	631	384	224	128	90	73		D	40	7951.5	4528	2475.5	1290	697.5	383.5	229	134.5	91	71
	E	44	13461	10786	8984	8088	7594	7486	7545	7338	7414	7305		E	44	0.697146	0.798011	0.842322	0.873215	0.898968	0.917524	0.947838	0.938116	0.961047	0.934937
	F	35	13436	10790	9039	8067	7735	7543	7795	7484	7522	7494		F	35	13448.5	10788	9011.5	8077.5	7664.5	7514.5	7670	7411	7468	7399.5
	G	37	12116	9589	7625	6314	5065	4022	2502	1583	964	526		G	37	5973.64	6342.02	6113.46	5753.45	4858.35	3965.56	2398.09	1544.05	908.384	486.664
	H	38	12575	9623	8060	6704	5384	4214	2730	1586	920	550		H	38	6632.04	6384.62	6629.88	6200.08	5213.2	4174.82	2638.64	1547.25	862.601	512.334
47 Min		1	3	4	5	6	7	8	9	10	11	12			1	3	4	5	6	7	8	9	10	11	12
	A	41	7812	8090	7904	7872	7949	7907	8012	7845	7808	7955		A
	B	38	7940	7585	7608	7630	7537	7631	7663	7613	7515	7707		B	38	7876	7837.5	7756	7751	7743	7769	7837.5	7729	7661.5	7831
	C	43	7994	4589	2522	1304	759	386	230	141	94	69		C	43	5485	6248.5	6528.5	6770.5	6964	7112.5	7425.5	7267.5	7380.5	7325
	D	40	7935	4491	2438	1279	637	385	224	127	91	74		D	40	7964.5	4540	2480	1291.5	698	385.5	227	134	92.5	71.5
	E	43	13453	10790	8967	8066	7596	7470	7532	7349	7430	7306		E	43	0.69642	0.797257	0.841735	0.8735	0.899393	0.915497	0.947432	0.94029	0.963323	0.935385
	F	34	13446	10787	9050	8058	7728	7526	7773	7454	7516	7487		F	34	13449.5	10788.5	9008.5	8062	7662	7498	7652.5	7401.5	7473	7396.5
	G	36	12202	9707	7716	6392	5164	4085	2538	1607	974	534		G	36	6084.69	6480.97	6220.48	5839.15	4965.57	4040.97	2439.22	1566.54	915.062	494.449
	H	39	12649	9730	8173	6812	5482	4297	2779	1613	930	557		H	39	6726.55	6509.82	6763.41	6319.98	5319.14	4272.54	2693.6	1572.92	869.386	519.038
48 Min		1	3	4	5	6	7	8	9	10	11	12			1	3	4	5	6	7	8	9	10	11	12
	A	41	7812	8098	7886	7879	7945	7901	8007	7851	7811	7963		A
	B	38	7954	7561	7621	7626	7546	7612	7657	7614	7526	7705		B	38	7883	7829.5	7753.5	7752.5	7745.5	7756.5	7832	7732.5	7668.5	7834
	C	42	7991	4587	2523	1297	765	386	231	142	93	67		C	42	5485	6248	6509	6771	6959	7119	7420	7273.5	7368.5	7315.5
	D	39	7929	4500	2435	1271	636	386	224	126	92	74		D	39	7960	4543.5	2479	1284	700.5	386	227.5	134	92.5	70.5
	E	43	13449	10778	8954	8071	7587	7464	7529	7339	7415	7293		E	43	0.695801	0.798008	0.839492	0.873396	0.898457	0.917811	0.947395	0.94064	0.960879	0.933814
	F	34	13441	10805	9022	8039	7732	7546	7766	7476	7507	7479		F	34	13445	10791.5	8988	8055	7659.5	7505	7647.5	7407.5	7461	7386
	G	37	12300	9788	7830	6497	5248	4159	2587	1634	993	536		G	37	6237.41	6571.99	6374.09	5968.66	5061.45	4110.87	2490.51	1594.66	937.163	498.493
	H	39	12765	9853	8288	6918	5557	4359	2832	1634	944	561		H	39	6905.71	6653.45	6919.66	6450.68	5405.38	4328.78	2749.12	1594.66	886.168	525.265
49 Min		1	3	4	5	6	7	8	9	10	11	12			1	3	4	5	6	7	8	9	10	11	12
	A	42	7811	8084	7887	7862	7917	7898	8006	7855	7802	7970		A
	B	38	7939	7573	7624	7616	7534	7588	7654	7611	7511	7684		B	38	7875	7828.5	7755.5	7739	7725.5	7743	7830	7733	7656.5	7827
	C	42	7993	4576	2525	1303	762	383	230	141	91	69		C	42	5473.5	6254	6511.5	6756.5	6955.5	7104	7430.5	7259.5	7366	7313
	D	40	7920	4517	2438	1277	635	386	224	125	91	75		D	40	7956.5	4546.5	2481.5	1290	698.5	384.5	227	133	91	72
	E	44	13445	10793	8962	8060	7576	7450	7532	7337	7413	7292		E	44	0.695048	0.798876	0.839598	0.873046	0.90033	0.917474	0.948978	0.938769	0.962058	0.93433
	F	34	13415	10808	9024	8033	7732	7527	7783	7448	7501	7478		F	34	13430	10800.5	8993	8046.5	7654	7488.5	7657.5	7392.5	7457	7385
	G	37	12377	9899	7916	6600	5320	4211	2619	1655	1007	543		G	37	6360	6700.04	6472.74	6082.16	5133.12	4170.69	2520.61	1621.27	952.125	504.105
	H	38	12877	9950	8394	7033	5646	4430	2852	1652	956	570		H	38	7079.37	6763.88	7042.06	6578.12	5495.21	4409.39	2766.13	1618.08	899.114	533.002
50 Min		1	3	4	5	6	7	8	9	10	11	12			1	3	4	5	6	7	8	9	10	11	12
	A	41	7794	8083	7871	7892	7927	7878	7988	7848	7789	7960		A
	B	37	7940	7567	7617	7631	7510	7614	7643	7592	7532	7688		B	37	7867	7825	7744	7761.5	7718.5	7746	7815.5	7720	7660.5	7824
	C	42	7997	4587	2526	1305	772	385	231	142	94	69		C	42	5467	6220.5	6518	6754	6928.5	7095	7416	7254.5	7363.5	7309
	D	40	7936	4532	2432	1278	631	386	224	127	92	74		D	40	7966.5	4559.5	2479	1291.5	701.5	385.5	227.5	134.5	93	71.5
	E	44	13445	10775	8979	8067	7556	7440	7512	7324	7407	7278		E	44	0.694928	0.794952	0.841684	0.870193	0.897649	0.915957	0.948884	0.939702	0.96123	0.934177
	F	33	13422	10785	9015	8024	7704	7521	7775	7454	7506	7483		F	33	13433.5	10780	8997	8045.5	7630	7480.5	7643.5	7389	7456.5	7380.5
	G	37	12465	9993	8029	6697	5403	4284	2659	1678	1016	552		G	37	6473.33	6835	6593.92	6211.84	5237.57	4256.21	2562.48	1642.54	960.228	514.357
	H	40	12962	10073	8497	7134	5734	4504	2912	1675	966	578		H	40	7188.51	6935.64	7149.95	6714.03	5606.31	4496.39	2829.11	1639.35	908.212	542.189
51 Min		1	3	4	5	6	7	8	9	10	11	12			1	3	4	5	6	7	8	9	10	11	12
	A	42	7803	8078	7877	7905	7925	7896	7988	7843	7805	7958		A
	B	38	7952	7554	7602	7607	7511	7612	7644	7625	7505	7669		B	38	7877.5	7816	7739.5	7756	7718	7754	7816	7734	7655	7813.5
	C	43	7991	4586	2527	1299	762	383	231	141	93	69		C	43	5482.5	6214	6505.5	6764	6934	7091.5	7418.5	7252.5	7358.5	7309.5
	D	40	7943	4523	2432	1275	637	388	224	126	90	74		D	40	7967	4554.5	2479.5	1287	699.5	385.5	227.5	133.5	91.5	71.5
	E	44	13462	10767	8969	8069	7564	7438	7512	7335	7410	7281		E	44	0.69597	0.795036	0.840558	0.872099	0.898419	0.91456	0.949143	0.937742	0.961267	0.935496
	F	34	13437	10770	9001	8033	7703	7516	7780	7437	7490	7481		F	34	13449.5	10768.5	8985	8051	7633.5	7477	7646	7386	7450	7381
	G	38	12545	10081	8123	6793	5482	4335	2697	1699	1028	560		G	38	6577.87	6951.26	6713.99	6313.5	5323.24	4318.47	2601.82	1669.43	974.235	522.183
	H	39	13043	10171	8623	7226	5824	4567	2945	1702	977	583		H	39	7293.42	7064.46	7308.83	6810.01	5703.91	4572.14	2863.11	1672.63	921.18	546.769
52 Min		1	3	4	5	6	7	8	9	10	11	12			1	3	4	5	6	7	8	9	10	11	12
	A	41	7801	8080	7878	7899	7936	7921	7982	7854	7796	7954		A
	B	38	7941	7555	7605	7614	7503	7605	7631	7611	7507	7667		B	38	7871	7817.5	7741.5	7756.5	7719.5	7763	7806.5	7732.5	7651.5	7810.5
	C	43	7995	4591	2524	1306	765	390	231	140	93	68		C	43	5461	6208.5	6491	6749.5	6931.5	7089.5	7412.5	7246	7346	7299.5
	D	40	7938	4530	2434	1276	639	385	223	127	91	73		D	40	7966.5	4560.5	2479	1291	702	387.5	227	133.5	92	70.5
	E	43	13444	10760	8963	8069	7562	7444	7496	7313	7400	7260		E	43	0.693813	0.79418	0.838468	0.870173	0.897921	0.913242	0.949529	0.937084	0.960073	0.934575
	F	33	13411	10778	8977	8012	7705	7510	7783	7446	7476	7480		F	33	13427.5	10769	8970	8040.5	7633.5	7477	7639.5	7379.5	7438	7370
	G	38	12621	10179	8240	6885	5561	4411	2745	1729	1042	570		G	38	6708.58	7074.6	6870.86	6428.6	5411.39	4405.73	2651.84	1702.62	989.508	534.467
	H	39	13142	10267	8708	7343	5916	4629	2994	1722	989	591		H	39	7459.51	7185.4	7429.03	6954.94	5806.75	4644.44	2914.08	1695.15	934.304	556.937
53 Min		1	3	4	5	6	7	8	9	10	11	12			1	3	4	5	6	7	8	9	10	11	12
	A	41	7791	8077	7870	7881	7906	7902	7989	7827	7819	7960		A
	B	37	7948	7532	7605	7623	7485	7597	7620	7590	7494	7663		B	37	7869.5	7804.5	7737.5	7752	7695.5	7749.5	7804.5	7708.5	7656.5	7811.5
	C	43	7978	4590	2531	1308	764	388	231	141	94	68		C	43	5485.5	6208	6495	6746.5	6925	7076	7403	7248	7341.5	7296
	D	39	7949	4532	2431	1274	637	387	226	129	91	75		D	39	7963.5	4561	2481	1291	700.5	387.5	228.5	135	92.5	71.5
	E	43	13461	10776	8972	8055	7565	7444	7494	7319	7387	7265		E	43	0.697058	0.795439	0.839418	0.870292	0.899877	0.913091	0.948555	0.940261	0.958858	0.934008
	F	33	13437	10762	8980	8020	7686	7483	7769	7447	7481	7470		F	33	13449	10769	8976	8037.5	7625.5	7463.5	7631.5	7383	7434	7367.5
	G	38	12697	10288	8320	6990	5650	4478	2771	1748	1049	573		G	38	6790.68	7199.8	6956.01	6548.38	5500.2	4479.84	2680.39	1715.48	997.54	536.934
	H	39	13221	10376	8814	7426	6018	4697	3035	1748	1003	597		H	39	7542.41	7310.43	7544.51	7049.36	5909.14	4719.68	2958.71	1715.48	949.567	562.629
54 Min		1	3	4	5	6	7	8	9	10	11	12			1	3	4	5	6	7	8	9	10	11	12
	A	42	7803	8069	7863	7862	7906	7906	7981	7846	7803	7931		A
	B	37	7934	7524	7592	7623	7495	7604	7628	7584	7482	7674		B	37	7868.5	7796.5	7727.5	7742.5	7700.5	7755	7804.5	7715	7642.5	7802.5
	C	42	7989	4594	2525	1305	766	385	230	143	92	68		C	42	5459	6207	6492	6736	6910	7081.5	7397.5	7240	7349	7293
	D	39	7955	4518	2434	1274	630	387	225	127	90	75		D	39	7972	4556	2479.5	1289.5	698	386	227.5	135	91	71.5
	E	43	13448	10748	8959	8037	7543	7434	7496	7306	7397	7260		E	43	0.693779	0.796126	0.840116	0.870003	0.897344	0.913153	0.947851	0.938432	0.961596	0.9347
	F	33	13414	10778	8984	8014	7673	7501	7754	7444	7483	7469		F	33	13431	10763	8971.5	8025.5	7608	7467.5	7625	7375	7440	7364.5
	G	38	12819	10404	8437	7087	5733	4552	2808	1774	1062	576		G	38	6986.37	7345.57	7091.28	6663.77	5611	4562.22	2722.48	1746.53	1009.78	539.745
	H	39	13304	10487	8926	7527	6106	4756	3069	1769	1016	600		H	39	7685.44	7449.82	7673.34	7169.51	6026.67	4785.62	2997.84	1741.2	961.942	565.422
55 Min		1	3	4	5	6	7	8	9	10	11	12			1	3	4	5	6	7	8	9	10	11	12
	A	42	7793	8052	7851	7856	7896	7889	7988	7817	7804	7930		A
	B	37	7936	7531	7604	7607	7498	7609	7604	7591	7494	7668		B	37	7864.5	7791.5	7727.5	7731.5	7697	7749	7796	7704	7649	7799
	C	42	7994	4597	2521	1311	767	387	232	142	92	68		C	42	5457	6205.5	6487	6724	6908.5	7070	7379	7245.5	7333.5	7284
	D	39	7958	4520	2437	1278	634	390	224	126	91	73		D	39	7976	4558.5	2479	1294.5	700.5	388.5	228	134	91.5	70.5
	E	44	13459	10751	8953	8027	7551	7430	7464	7309	7379	7260		E	44	0.693878	0.796445	0.839469	0.869689	0.897557	0.912376	0.946511	0.940485	0.958753	0.933966
	F	34	13407	10777	8979	8010	7667	7487	7750	7450	7471	7449		F	34	13433	10764	8966	8018.5	7609	7458.5	7607	7379.5	7425	7354.5
	G	38	12902	10470	8524	7174	5813	4614	2845	1791	1077	584		G	38	7099.24	7422.36	7200.98	6760.46	5696.01	4631.32	2764.89	1761.86	1027.9	549.806
	H	40	13420	10578	9040	7632	6187	4823	3104	1777	1022	606		H	40	7845.76	7557.96	7815.65	7287.09	6112.7	4860.39	3038.53	1746.97	970.532	573.361
56 Min		1	3	4	5	6	7	8	9	10	11	12			1	3	4	5	6	7	8	9	10	11	12
	A	42	7782	8054	7843	7859	7911	7871	7999	7838	7780	7910		A
	B	38	7924	7515	7585	7607	7513	7589	7602	7587	7471	7671		B	38	7853	7784.5	7714	7733	7712	7730	7800.5	7712.5	7625.5	7790.5
	C	43	7973	4612	2531	1310	768	386	233	140	93	69		C	43	5477.5	6198	6465	6708.5	6893	7071.5	7379	7254	7340.5	7287
	D	39	7940	4525	2437	1283	635	386	225	126	90	75		D	39	7956.5	4568.5	2484	1296.5	701.5	386	229	133	91.5	72
	E	43	13456	10763	8933	8022	7524	7419	7479	7329	7392	7266		E	43	0.697504	0.796198	0.838087	0.867516	0.893802	0.914812	0.945965	0.940551	0.962625	0.93537
	F	33	13412	10770	8965	7988	7665	7496	7737	7445	7472	7452		F	33	13434	10766.5	8949	8005	7594.5	7457.5	7608	7387	7432	7359
	G	38	12978	10581	8615	7282	5897	4679	2889	1811	1089	589		G	38	7199.24	7551.52	7315.47	6899.59	5812.81	4692.77	2811.94	1784.06	1036.23	552.722
	H	39	13509	10689	9139	7731	6274	4891	3151	1808	1037	615		H	39	7960.53	7687.16	7940.71	7417.16	6234.6	4924.51	3088.91	1780.87	982.21	580.519
57 Min		1	3	4	5	6	7	8	9	10	11	12			1	3	4	5	6	7	8	9	10	11	12
	A	40	7785	8045	7848	7848	7921	7871	8009	7827	7795	7922		A
	B	37	7925	7526	7578	7594	7503	7589	7609	7575	7486	7674		B	37	7855	7785.5	7713	7721	7712	7730	7809	7701	7640.5	7798
	C	42	7978	4600	2529	1302	771	386	231	141	93	69		C	42	5462.5	6200.5	6453	6706	6889	7075.5	7385	7237	7328.5	7277.5
	D	39	7952	4520	2443	1282	635	388	225	127	93	74		D	39	7965	4560	2486	1292	703	387	228	134	93	71.5
	E	45	13455	10765	8922	8003	7528	7420	7490	7304	7382	7247		E	45	0.695417	0.796416	0.836639	0.86854	0.893283	0.91533	0.945704	0.939748	0.959165	0.933252
	F	34	13400	10756	8956	7993	7656	7505	7736	7438	7461	7451		F	34	13427.5	10760.5	8939	7998	7592	7462.5	7613	7371	7421.5	7349
	G	37	13061	10696	8725	7368	5981	4728	2922	1830	1101	593		G	37	7327.98	7704.51	7457.21	6995.65	5908.54	4742.55	2848.67	1804.74	1050.91	558.799
	H	39	13593	10804	9243	7837	6365	4942	3170	1833	1045	619		H	39	8092.99	7840.12	8076.36	7535.63	6338.42	4976.35	3110.91	1807.93	992.53	586.658
58 Min		1	3	4	5	6	7	8	9	10	11	12			1	3	4	5	6	7	8	9	10	11	12
	A	40	7786	8033	7842	7835	7905	7866	8000	7818	7762	7909		A
	B	38	7898	7517	7571	7577	7515	7568	7588	7579	7469	7659		B	38	7842	7775	7706.5	7706	7710	7717	7794	7698.5	7615.5	7784
	C	42	7985	4611	2527	1304	769	385	232	141	93	69		C	42	5469	6196.5	6456.5	6709.5	6881.5	7076	7373.5	7238	7324.5	7271.5
	D	38	7940	4532	2437	1279	636	390	227	127	89	72		D	38	7962.5	4571.5	2482	1291.5	702.5	387.5	229.5	134	91	70.5
	E	44	13475	10777	8915	8021	7524	7432	7470	7319	7366	7247		E	44	0.697399	0.796977	0.837799	0.870685	0.892542	0.916937	0.946048	0.940183	0.961788	0.93416
	F	34	13388	10759	8962	7981	7644	7495	7736	7425	7465	7437		F	34	13431.5	10768	8938.5	8001	7584	7463.5	7603	7372	7415.5	7342
	G	37	13166	10768	8824	7461	6064	4798	2952	1853	1114	599		G	37	7461.3	7775	7569.83	7085.8	6007	4810.04	2877.76	1828.37	1063.64	565.749
	H	38	13669	10883	9345	7941	6440	5022	3222	1856	1058	625		H	38	8182.55	7919.3	8191.7	7637.09	6428.27	5054.33	3163.16	1831.56	1005.42	593.582
59 Min		1	3	4	5	6	7	8	9	10	11	12			1	3	4	5	6	7	8	9	10	11	12
	A	42	7777	8032	7858	7851	7894	7861	7987	7809	7760	7910		A
	B	38	7902	7499	7575	7580	7483	7571	7597	7575	7475	7653		B	38	7839.5	7765.5	7716.5	7715.5	7688.5	7716	7792	7692	7617.5	7781.5
	C	42	7980	4597	2530	1306	770	388	231	141	92	69		C	42	5474.5	6187.5	6449.5	6697.5	6889.5	7076	7380	7230.5	7323.5	7275
	D	39	7952	4526	2432	1277	637	387	225	127	89	73		D	39	7966	4561.5	2481	1291.5	703.5	387.5	228	134	90.5	71
	E	43	13464	10752	8904	7993	7530	7418	7465	7308	7371	7246		E	43	0.698323	0.796794	0.835806	0.868058	0.896079	0.917055	0.947125	0.940003	0.961405	0.93491
	F	35	13417	10746	8957	7985	7656	7509	7751	7421	7457	7446		F	35	13440.5	10749	8930.5	7989	7593	7463.5	7608	7364.5	7414	7346
	G	38	13242	10871	8907	7552	6133	4851	2986	1864	1119	605		G	38	7555.25	7918.61	7688.38	7212.08	6059.18	4867.21	2911.97	1840.42	1069.79	571.178
	H	38	13765	10991	9453	8042	6525	5079	3263	1872	1065	628		H	38	8304.18	8069.22	8341.64	7776.56	6496.64	5115.83	3204.43	1848.93	1013.62	595.779
														Average Correction		#VALUE!	#VALUE!	#VALUE!	#VALUE!	#VALUE!	#VALUE!	#VALUE!	#VALUE!	#VALUE!	#VALUE!
[truncated: 7 more columns]
